# Supplementary material for: Role of genetic heterogeneity in determining the epidemiological severity of H1N1 influenza
Source: PLoS Comput Biol. 2018 Mar 21;14(3):e1006069. doi: 10.1371/journal.pcbi.1006069 (PMC5880410; doi:10.1371/journal.pcbi.1006069)
Supplement: S1 File — Parameters m, β, βi, xi, σ(SPV), CV(SPV), Sk(SPV), FI∞ and R0 for all epidemic pairs in the data set. (XLSX) [file pcbi.1006069.s005.xlsx]

## Sheet: all_eth_viral_pairs_for_SI
ethnicity	virus	m	beta (x 10^(-4))	beta_is (x 10^(-4))	x_is (x 10^(-4))	sigma(SPV) (x 10^(-4))	CV(SPV)	Sk(SPV)	FI_infinity	R0
Australia Cape York Peninsula Aborigine	A/Aarhus/INS82/2009	5	0.21	0.23,0.08,0.07,0.05,0.04	8376.84,901.76,635.98,56.95,28.48	0.06	0.289834	-1.84393	0.000265	0.622469
Australia Yuendumu Aborigine	A/Aarhus/INS82/2009	1	0.32	0.32	10000	0	0	-1	0.001839	0.946537
Azores Terceira Island	A/Aarhus/INS82/2009	6	0.08	0.11,0.07,0.05,0.04,0.04,0.02	4873.68,2881.01,362.67,1336.59,391.20,154.85	0.03	0.330003	-0.546049	0.000134	0.253632
Brazil Mixed	A/Aarhus/INS82/2009	5	0.07	0.11,0.08,0.06,0.04,0.04	1757.11,5374.68,594.32,1369.51,904.39	0.02	0.316904	0.114334	0.000128	0.216496
Cameroon Beti	A/Aarhus/INS82/2009	10	0.15	0.24,0.07,0.05,0.04,0.04,0.03,0.03,0.02,0.02,0.02	5272.58,2748.17,201.38,1133.03,174.94,166.80,136.29,26.44,65.09,75.26	0.09	0.601918	-0.158472	0.000186	0.461652
China Canton Han	A/Aarhus/INS82/2009	6	0.18	0.20,0.07,0.05,0.05,0.03,0.03	8642.70,144.15,219.04,918.28,49.61,26.21	0.05	0.289042	-2.14426	0.000219	0.544169
China Guangzhou	A/Aarhus/INS82/2009	4	0.22	0.24,0.07,0.05,0.04	9038.48,295.01,31.22,635.29	0.06	0.249325	-2.76349	0.000307	0.674732
China Guizhou Province Bouyei	A/Aarhus/INS82/2009	1	0.37	0.37	10000	0	0	1	0.185627	1.10564
China Guizhou Province Shui	A/Aarhus/INS82/2009	1	0.64	0.64	10000	0	0	1	0.771002	1.91172
China Inner Mongolia Region	A/Aarhus/INS82/2009	4	0.12	0.15,0.07,0.05,0.04	7126.52,838.41,1539.63,495.43	0.05	0.370453	-1.00084	0.000159	0.369875
China North Han	A/Aarhus/INS82/2009	4	0.17	0.17,0.08,0.05,0.04	9307.19,108.93,287.58,296.30	0.03	0.185897	-3.46107	0.000199	0.49726
China Qinghai Province Hui	A/Aarhus/INS82/2009	3	0.12	0.14,0.05,0.04	7370.20,1106.09,1523.70	0.04	0.364656	-1.09691	0.000155	0.353874
China South Han	A/Aarhus/INS82/2009	6	0.7	1.01,0.09,0.05,0.05,0.04,0.03	6631.49,2898.48,177.46,223.82,44.76,23.98	0.44	0.629827	-0.691573	0.602271	2.09267
China Southwest Dai	A/Aarhus/INS82/2009	1	0.42	0.42	10000	0	0	-1	0.386776	1.2641
China Tibet Region Tibetan	A/Aarhus/INS82/2009	4	0.17	0.26,0.10,0.05,0.04	5142.72,2609.77,1860.60,386.91	0.1	0.554097	-0.137409	0.000207	0.516164
China Yunnan Province Bulang	A/Aarhus/INS82/2009	1	1.31	1.31	10000	0	0	1	0.978409	3.92
China Yunnan Province Han	A/Aarhus/INS82/2009	4	1.55	1.96,0.08,0.05,0.04	7828.79,2029.94,100.91,40.36	0.77	0.499272	-1.37251	0.81523	4.65585
China Yunnan Province Hani pop 2	A/Aarhus/INS82/2009	6	0.68	0.89,0.10,0.09,0.07,0.05,0.04	7415.72,232.83,625.21,1397.00,90.77,238.47	0.36	0.525872	-1.10521	0.643727	2.04248
China Yunnan Province Lisu	A/Aarhus/INS82/2009	4	0.52	0.54,0.08,0.05,0.05	9511.45,442.39,29.61,16.55	0.1	0.193148	-4.18592	0.596177	1.55568
China Yunnan Province Nu	A/Aarhus/INS82/2009	4	0.48	0.51,0.09,0.05,0.05	9250.50,569.32,95.10,85.09	0.11	0.239059	-3.23735	0.510974	1.43624
Czech Republic	A/Aarhus/INS82/2009	8	0.09	0.14,0.08,0.07,0.05,0.05,0.04,0.04,0.03	4646.45,1452.90,1170.32,892.90,272.26,1110.97,338.06,116.13	0.04	0.422932	-0.079297	0.00014	0.284323
Germany DKMS - China minority	A/Aarhus/INS82/2009	6	0.18	0.21,0.07,0.05,0.05,0.03,0.03	8251.09,188.68,435.41,899.85,58.06,166.91	0.06	0.333756	-1.73196	0.000215	0.534991
Germany DKMS - Italy minority	A/Aarhus/INS82/2009	11	0.1	0.14,0.08,0.07,0.06,0.05,0.04,0.04,0.03,0.03,0.03,0.02	4897.34,1132.25,1304.35,419.69,277.78,1434.18,215.88,163.04,69.44,76.99,9.06	0.04	0.434525	-0.165564	0.000141	0.290425
Germany DKMS - Portugal minority	A/Aarhus/INS82/2009	11	0.1	0.39,0.10,0.08,0.07,0.06,0.05,0.05,0.04,0.04,0.03,0.03	725.23,3407.89,1695.81,1763.59,50.16,802.49,193.85,958.38,172.16,173.51,56.93	0.08	0.854557	2.94327	0.000142	0.294252
Germany DKMS - Spain minority	A/Aarhus/INS82/2009	10	0.1	0.39,0.10,0.08,0.07,0.06,0.05,0.05,0.04,0.04,0.03	711.02,3224.99,2412.39,1389.88,50.79,914.17,204.84,722.87,203.15,165.90	0.08	0.849382	3.01115	0.000142	0.295283
Germany DKMS - Turkey minority	A/Aarhus/INS82/2009	9	0.44	1.87,0.10,0.07,0.06,0.05,0.05,0.04,0.04,0.03	2019.43,3623.22,1703.19,49.70,214.59,76.80,1981.03,198.78,133.27	0.72	1.65132	1.48157	0.120966	1.31376
Israel Arab Druze	A/Aarhus/INS82/2009	5	0.11	0.14,0.08,0.05,0.04,0.04	6729.90,2068.65,135.50,822.04,243.90	0.04	0.316165	-0.979386	0.000151	0.335915
Italy pop 5	A/Aarhus/INS82/2009	7	0.07	0.11,0.07,0.05,0.05,0.04,0.04,0.03	3822.11,1599.89,446.15,122.19,3265.13,460.36,284.17	0.03	0.420218	0.146988	0.000127	0.214879
Japan Central	A/Aarhus/INS82/2009	3	0.08	0.12,0.07,0.05	3478.16,3296.56,3225.27	0.03	0.386321	0.278814	0.000132	0.244704
Japan pop 3	A/Aarhus/INS82/2009	4	0.26	0.33,0.07,0.06,0.04	7251.20,1784.19,395.16,569.45	0.12	0.461598	-1.01989	0.000426	0.765324
Japan pop 5	A/Aarhus/INS82/2009	4	0.31	0.39,0.07,0.06,0.04	7531.38,1768.73,254.85,445.04	0.14	0.450566	-1.18049	0.001214	0.918328
Kenya	A/Aarhus/INS82/2009	14	0.06	0.12,0.09,0.05,0.05,0.03,0.03,0.02,0.02,0.02,0.02,0.02,0.02,0.01,0.01	2005.94,742.94,1560.18,1426.45,1263.00,698.37,312.04,356.61,624.07,163.45,237.74,104.01,401.19,104.01	0.04	0.638279	0.780305	0.00012	0.167311
Kenya Luo	A/Aarhus/INS82/2009	13	0.12	0.38,0.10,0.05,0.05,0.04,0.03,0.03,0.03,0.02,0.02,0.02,0.02,0.01	2019.23,2836.54,389.96,1180.56,69.44,379.27,112.18,625.00,64.10,1591.88,192.31,325.85,213.68	0.13	1.11797	1.31182	0.000157	0.361327
Kenya Nandi	A/Aarhus/INS82/2009	19	0.09	0.27,0.10,0.09,0.07,0.05,0.05,0.05,0.04,0.03,0.03,0.03,0.02,0.02,0.02,0.02,0.02,0.02,0.01,0.01	1536.78,1120.31,1361.42,319.05,243.55,862.15,1220.17,202.14,331.22,211.89,455.43,141.26,959.57,265.47,70.63,562.59,43.84,46.27,46.27	0.08	0.950384	1.48421	0.000135	0.257103
Mali Bandiagara	A/Aarhus/INS82/2009	19	0.28	1.04,0.11,0.09,0.07,0.06,0.05,0.04,0.04,0.03,0.03,0.03,0.02,0.02,0.02,0.02,0.02,0.02,0.01,0.01	2351.12,335.18,584.12,1482.26,157.83,1459.49,670.35,45.56,294.50,930.69,527.17,91.12,143.18,183.86,164.33,11.39,388.87,60.20,118.78	0.42	1.49306	1.23932	0.000656	0.848335
Mexico City Mestizo pop 2	A/Aarhus/INS82/2009	5	0.09	0.13,0.07,0.06,0.04,0.04	5096.53,1866.15,341.06,2335.91,360.36	0.04	0.429708	-0.24578	0.00014	0.283231
Mexico Oaxaca Mixtec	A/Aarhus/INS82/2009	3	0.09	0.20,0.07,0.04	2356.98,4011.09,3631.93	0.06	0.687783	1.09412	0.000138	0.274625
Poland	A/Aarhus/INS82/2009	6	0.12	0.27,0.10,0.07,0.06,0.04,0.04	2308.83,1273.20,4324.42,1215.66,573.50,304.38	0.09	0.721812	1.16443	0.000155	0.353612
Russia Tuva pop 2	A/Aarhus/INS82/2009	4	0.44	0.95,0.09,0.07,0.04	4156.48,2720.05,1687.04,1436.43	0.43	0.983456	0.338134	0.228393	1.31786
Senegal Niokholo Mandenka	A/Aarhus/INS82/2009	16	0.07	0.40,0.15,0.11,0.08,0.07,0.06,0.05,0.04,0.04,0.03,0.03,0.02,0.02,0.02,0.02,0.02	445.86,191.08,95.54,589.17,3081.21,732.48,509.55,1433.12,183.12,262.74,589.17,222.93,270.70,1130.57,55.73,207.01	0.08	1.12308	3.64969	0.000126	0.204463
Singapore Riau Malay	A/Aarhus/INS82/2009	1	0.24	0.24	10000	0	0	1	0.00035	0.714696
South Korea pop 3	A/Aarhus/INS82/2009	5	0.12	0.17,0.08,0.05,0.05,0.03	5306.97,1174.73,1788.67,1263.28,466.35	0.06	0.493439	-0.216519	0.000153	0.346992
Taiwan Han Chinese	A/Aarhus/INS82/2009	4	0.39	0.52,0.08,0.05,0.03	7056.00,2301.86,614.33,27.81	0.2	0.520149	-0.908597	0.220264	1.17158
Taiwan pop 2	A/Aarhus/INS82/2009	6	0.24	0.31,0.09,0.05,0.05,0.03,0.03	7187.53,1572.62,151.35,930.14,78.18,80.18	0.11	0.452932	-1.00524	0.000365	0.725941
Thailand	A/Aarhus/INS82/2009	1	0.28	0.28	10000	0	0	-1	0.000654	0.847336
USA African American	A/Aarhus/INS82/2009	15	0.13	0.51,0.12,0.09,0.07,0.05,0.05,0.04,0.04,0.03,0.03,0.03,0.02,0.02,0.02,0.02	1711.96,253.62,1594.20,1938.41,271.74,706.52,751.81,199.28,72.46,144.93,652.17,896.74,443.84,181.16,181.16	0.17	1.29628	1.65506	0.000166	0.398508
USA African American pop 3	A/Aarhus/INS82/2009	13	0.26	1.35,0.25,0.09,0.07,0.05,0.05,0.04,0.04,0.03,0.03,0.03,0.02,0.02	1472.95,631.26,2324.65,1503.01,230.46,811.62,971.94,230.46,320.64,440.88,250.50,601.20,210.42	0.45	1.73846	1.93788	0.000462	0.784197
USA African American pop 4	A/Aarhus/INS82/2009	14	0.23	1.32,0.28,0.11,0.09,0.07,0.05,0.04,0.04,0.03,0.03,0.03,0.02,0.02,0.01	1223.18,482.83,354.08,2403.43,1523.61,804.72,890.56,182.40,236.05,257.51,375.54,944.21,214.59,107.30	0.41	1.83063	2.2336	0.000308	0.675583
USA Alaska Yupik	A/Aarhus/INS82/2009	7	0.83	1.18,0.12,0.09,0.07,0.06,0.05,0.03	6828.60,798.17,288.20,1598.35,303.74,173.44,9.49	0.51	0.61349	-0.788589	0.665887	2.48811
USA Arizona Gila River Amerindian	A/Aarhus/INS82/2009	6	0.25	1.26,0.10,0.07,0.06,0.05,0.04	1501.20,2883.13,2027.26,140.58,82.22,3365.62	0.42	1.7178	1.9468	0.000386	0.741518
USA Asian	A/Aarhus/INS82/2009	2	0.05	0.05,0.04	7718.61,2281.39	0.01	0.129435	-1.29597	0.000117	0.14841
USA Asian pop 2	A/Aarhus/INS82/2009	2	0.21	0.22,0.05	9550.32,449.68	0.04	0.169287	-4.38969	0.000267	0.625969
USA Hispanic	A/Aarhus/INS82/2009	8	0.07	0.10,0.08,0.07,0.06,0.05,0.05,0.04,0.03	3442.87,1926.81,664.68,104.56,336.07,59.75,2613.89,851.38	0.03	0.368924	-0.056096	0.000127	0.211755
USA Hispanic pop 2	A/Aarhus/INS82/2009	7	0.07	0.11,0.08,0.07,0.06,0.05,0.04,0.03	3646.62,1560.15,1090.23,432.33,93.98,2387.22,789.47	0.03	0.377027	-0.024612	0.000128	0.220175
USA Mexican American Mestizo	A/Aarhus/INS82/2009	5	0.08	0.12,0.07,0.05,0.05,0.04	3842.86,2200.00,485.71,100.00,3371.43	0.03	0.430693	0.135931	0.00013	0.233672
USA North American Native	A/Aarhus/INS82/2009	10	0.17	0.63,0.13,0.10,0.07,0.06,0.05,0.05,0.04,0.04,0.03	1765.61,533.76,1270.06,2671.34,477.71,622.93,450.96,1416.56,554.14,236.94	0.22	1.28859	1.65107	0.000202	0.50509
USA South Texas Hispanic	A/Aarhus/INS82/2009	5	0.11	0.13,0.08,0.07,0.05,0.04	6751.45,1104.05,826.59,196.53,1121.39	0.03	0.319744	-0.997427	0.000147	0.321509
Uganda Kampala	A/Aarhus/INS82/2009	7	0.06	0.09,0.07,0.06,0.05,0.04,0.04,0.02	3785.62,1818.18,407.06,474.90,542.74,352.78,2618.72	0.03	0.474742	-0.288411	0.000122	0.178082
Uganda Kampala pop 2	A/Aarhus/INS82/2009	16	0.41	1.54,0.12,0.10,0.08,0.07,0.05,0.05,0.04,0.03,0.03,0.03,0.02,0.02,0.02,0.02,0.01	2338.96,341.03,2449.19,403.03,248.02,241.13,1060.97,44.78,358.25,51.67,747.50,48.23,1129.87,134.34,268.69,134.34	0.63	1.54456	1.24922	0.101248	1.21829
Vietnam Hanoi Kinh pop 2	A/Aarhus/INS82/2009	1	0.34	0.34	10000	0	0	1	0.069272	1.03488
Zimbabwe Harare Shona	A/Aarhus/INS82/2009	10	0.22	0.40,0.09,0.05,0.05,0.03,0.03,0.03,0.02,0.02,0.02	4925.50,1187.55,140.23,950.92,127.08,113.94,1292.73,810.69,48.20,403.16	0.18	0.811971	-0.005925	0.000291	0.656466
Australia Cape York Peninsula Aborigine	A/Aichi/202/2009	5	0.26	0.29,0.10,0.08,0.06,0.05	8376.84,911.25,616.99,66.45,28.48	0.07	0.289137	-1.85224	0.000445	0.775574
Australia Yuendumu Aborigine	A/Aichi/202/2009	1	0.4	0.4	10000	0	0	1	0.315894	1.20149
Azores Terceira Island	A/Aichi/202/2009	8	0.11	0.14,0.10,0.07,0.06,0.05,0.05,0.04,0.02	4873.68,2881.01,126.32,244.50,1324.37,309.70,85.57,154.85	0.04	0.346493	-0.542667	0.000148	0.326026
Brazil Mixed	A/Aichi/202/2009	5	0.09	0.14,0.10,0.07,0.05,0.04	1757.11,4961.24,956.07,1421.19,904.39	0.03	0.334943	0.066146	0.000139	0.278411
Cameroon Beti	A/Aichi/202/2009	12	0.2	0.32,0.10,0.08,0.06,0.05,0.05,0.04,0.04,0.03,0.03,0.02,0.02	5162.73,591.94,2266.07,170.87,1114.73,221.72,40.68,138.32,132.22,24.41,61.03,75.26	0.12	0.628208	-0.10951	0.000247	0.594581
China Canton Han	A/Aichi/202/2009	6	0.32	0.46,0.10,0.06,0.05,0.04,0.03	6372.74,2414.12,946.36,198.45,55.23,13.10	0.18	0.555869	-0.588486	0.002618	0.963494
China Guangzhou	A/Aichi/202/2009	6	0.43	0.55,0.10,0.09,0.06,0.06,0.05	7269.96,1768.52,295.01,7.80,512.76,145.95	0.21	0.487542	-1.0267	0.326059	1.27729
China Guizhou Province Bouyei	A/Aichi/202/2009	1	0.42	0.42	10000	0	0	-1	0.395442	1.27239
China Guizhou Province Shui	A/Aichi/202/2009	1	0.75	0.75	10000	0	0	-1	0.854611	2.25628
China Inner Mongolia Region	A/Aichi/202/2009	3	0.14	0.16,0.06,0.05	7919.21,1310.98,769.82	0.04	0.313697	-1.4473	0.00017	0.41028
China North Han	A/Aichi/202/2009	3	0.21	0.23,0.10,0.06	9176.47,239.65,583.88	0.04	0.203529	-3.1357	0.000281	0.644346
China Qinghai Province Hui	A/Aichi/202/2009	4	0.15	0.20,0.09,0.06,0.05	6326.19,1044.02,1151.24,1478.56	0.07	0.452392	-0.607965	0.000184	0.457081
China South Han	A/Aichi/202/2009	5	0.26	0.27,0.06,0.06,0.05,0.04	9529.98,51.16,201.44,193.45,23.98	0.05	0.175551	-4.29116	0.000444	0.774944
China Southwest Dai	A/Aichi/202/2009	2	8.68	10.78,0.10	8035.26,1964.74	4.24	0.488851	-1.52762	0.84721	26.0443
China Tibet Region Tibetan	A/Aichi/202/2009	4	0.19	0.29,0.11,0.06,0.05	5159.79,2592.70,1880.51,367.00	0.1	0.552186	-0.143054	0.000231	0.567022
China Yunnan Province Bulang	A/Aichi/202/2009	2	1.52	1.52,0.06	9952.87,47.13	0.1	0.065955	-14.4835	0.985001	4.54502
China Yunnan Province Han	A/Aichi/202/2009	5	0.44	0.46,0.09,0.06,0.05,0.05	9463.50,395.22,53.82,40.36,47.09	0.09	0.195799	-3.97384	0.417685	1.31027
China Yunnan Province Hani pop 2	A/Aichi/202/2009	5	1.97	2.87,0.10,0.09,0.06,0.05	6752.73,1502.99,1435.90,43.41,264.97	1.3	0.661453	-0.748876	0.732798	5.9122
China Yunnan Province Lisu	A/Aichi/202/2009	2	0.53	0.53,0.06	9953.84,46.16	0.03	0.060725	-14.6423	0.627477	1.57748
China Yunnan Province Nu	A/Aichi/202/2009	3	0.8	0.92,0.10,0.06	8529.78,1290.04,180.18	0.29	0.364563	-1.99554	0.787011	2.40766
Czech Republic	A/Aichi/202/2009	9	0.12	0.18,0.10,0.08,0.07,0.06,0.05,0.05,0.04,0.04	4463.23,1598.71,1184.52,263.23,745.81,1209.03,300.65,118.71,116.13	0.05	0.450524	-0.025866	0.000155	0.355729
Germany DKMS - China minority	A/Aichi/202/2009	2	0.2	0.23,0.05	8432.51,1567.49	0.06	0.314467	-1.88877	0.000249	0.598504
Germany DKMS - Italy minority	A/Aichi/202/2009	10	0.12	0.18,0.10,0.08,0.06,0.05,0.05,0.04,0.04,0.04,0.03	4861.11,1179.05,1360.21,612.92,1422.10,250.60,179.65,42.27,83.03,9.06	0.06	0.451751	-0.146306	0.000158	0.367714
Germany DKMS - Portugal minority	A/Aichi/202/2009	9	0.1	0.15,0.10,0.08,0.07,0.06,0.05,0.05,0.04,0.04	4108.72,1716.14,1789.35,393.11,530.03,950.25,286.02,169.45,56.93	0.04	0.365896	-0.08798	0.000146	0.314309
Germany DKMS - Spain minority	A/Aichi/202/2009	9	0.13	0.73,0.13,0.10,0.08,0.07,0.06,0.05,0.05,0.04	594.21,3331.64,2414.08,1427.12,409.68,560.35,787.20,311.49,164.21	0.15	1.13023	3.50417	0.000167	0.402505
Germany DKMS - Turkey minority	A/Aichi/202/2009	8	0.14	0.19,0.10,0.08,0.06,0.05,0.05,0.04,0.04	5615.54,350.12,1380.17,250.73,2066.86,106.17,117.46,112.94	0.06	0.469777	-0.351115	0.000171	0.413989
Israel Arab Druze	A/Aichi/202/2009	5	0.15	0.18,0.10,0.09,0.05,0.04	6729.90,1860.89,234.87,930.44,243.90	0.05	0.320468	-0.99483	0.000177	0.435916
Italy pop 5	A/Aichi/202/2009	9	0.09	0.14,0.10,0.08,0.07,0.06,0.05,0.05,0.04,0.04	3819.27,579.71,1023.02,79.57,451.83,3276.50,261.44,238.70,269.96	0.04	0.44853	0.193266	0.000137	0.272274
Japan Central	A/Aichi/202/2009	3	0.09	0.12,0.08,0.05	3809.85,3394.12,2796.04	0.03	0.326839	-0.065721	0.000137	0.270098
Japan pop 3	A/Aichi/202/2009	3	0.26	0.33,0.08,0.05	7397.55,1781.53,820.92	0.11	0.427497	-1.10959	0.000485	0.794188
Japan pop 5	A/Aichi/202/2009	3	0.33	0.40,0.09,0.05	7599.85,1810.57,589.58	0.14	0.429803	-1.22635	0.003956	0.977055
Kenya	A/Aichi/202/2009	9	0.06	0.12,0.06,0.05,0.04,0.04,0.03,0.02,0.02,0.02	2748.89,1337.30,1649.33,1114.41,846.95,668.65,624.07,505.20,505.20	0.04	0.573218	0.587599	0.000123	0.186202
Kenya Luo	A/Aichi/202/2009	11	0.1	0.18,0.10,0.06,0.06,0.04,0.04,0.03,0.02,0.02,0.02,0.02	4481.84,411.32,699.79,897.44,331.20,165.60,694.44,1586.54,518.16,154.91,58.76	0.07	0.68876	0.065284	0.000145	0.311441
Kenya Nandi	A/Aichi/202/2009	18	0.09	0.18,0.10,0.08,0.07,0.06,0.05,0.05,0.04,0.04,0.04,0.03,0.03,0.03,0.02,0.02,0.02,0.02,0.02	2669.26,1349.25,180.22,94.98,516.32,1799.81,124.21,102.29,133.95,340.96,82.81,26.79,565.03,1251.83,34.10,579.64,53.58,94.98	0.06	0.710212	0.604393	0.000135	0.257188
Mali Bandiagara	A/Aichi/202/2009	17	0.32	1.19,0.12,0.09,0.06,0.05,0.04,0.04,0.03,0.03,0.03,0.02,0.02,0.02,0.02,0.02,0.02,0.01	2351.12,855.84,1545.72,1430.20,761.47,388.87,958.35,82.98,540.19,165.96,144.81,198.50,315.65,81.35,45.56,113.90,19.52	0.48	1.47437	1.23935	0.003231	0.973989
Mexico City Mestizo pop 2	A/Aichi/202/2009	5	0.12	0.17,0.10,0.08,0.05,0.04	5051.48,1145.43,862.29,2580.44,360.36	0.05	0.448779	-0.225781	0.000157	0.362629
Mexico Oaxaca Mixtec	A/Aichi/202/2009	3	0.11	0.26,0.09,0.05	2356.98,4011.09,3631.93	0.08	0.722381	1.13119	0.000153	0.344631
Poland	A/Aichi/202/2009	9	0.16	0.47,0.13,0.10,0.08,0.07,0.06,0.05,0.05,0.04	1714.92,1855.98,2811.80,1646.25,883.44,237.56,410.17,315.52,124.35	0.14	0.913077	1.62779	0.000191	0.475726
Russia Tuva pop 2	A/Aichi/202/2009	3	0.58	1.27,0.10,0.05	4156.48,4260.39,1583.13	0.58	1.00359	0.339699	0.367688	1.73775
Senegal Niokholo Mandenka	A/Aichi/202/2009	15	0.08	0.51,0.15,0.10,0.09,0.07,0.06,0.05,0.05,0.04,0.04,0.03,0.03,0.03,0.02,0.02	445.86,191.08,541.40,3224.52,605.10,636.94,501.59,1019.11,95.54,87.58,191.08,597.13,238.85,1361.46,262.74	0.1	1.17904	3.7887	0.000132	0.244189
Singapore Riau Malay	A/Aichi/202/2009	2	0.85	1.11,0.09	7505.59,2494.41	0.44	0.516971	-1.1584	0.726728	2.55536
South Korea pop 3	A/Aichi/202/2009	5	0.12	0.16,0.09,0.06,0.05,0.04	5962.22,525.38,2195.99,855.96,460.45	0.05	0.431544	-0.461695	0.000156	0.359585
Taiwan Han Chinese	A/Aichi/202/2009	6	0.56	0.78,0.10,0.06,0.06,0.05,0.04	6788.02,2568.58,46.77,450.01,118.82,27.81	0.32	0.576763	-0.768748	0.519346	1.674
Taiwan pop 2	A/Aichi/202/2009	8	0.33	0.45,0.10,0.06,0.06,0.04,0.04,0.04,0.03	6767.57,1992.58,231.53,833.92,65.15,69.16,28.06,12.03	0.17	0.518551	-0.77362	0.006684	0.989274
Thailand	A/Aichi/202/2009	1	0.33	0.33	10000	0	0	1	0.00408	0.977531
USA African American	A/Aichi/202/2009	15	0.16	0.61,0.12,0.10,0.08,0.06,0.05,0.05,0.04,0.04,0.03,0.03,0.02,0.02,0.02,0.02	1711.96,1775.36,1431.16,733.70,742.75,778.99,244.57,72.46,153.99,507.25,163.04,833.33,452.90,36.23,362.32	0.21	1.28989	1.64714	0.000193	0.481435
USA African American pop 3	A/Aichi/202/2009	15	0.28	1.35,0.36,0.12,0.10,0.08,0.06,0.05,0.05,0.04,0.04,0.03,0.02,0.02,0.02,0.02	1472.95,551.10,2234.47,1102.20,641.28,851.70,1062.12,180.36,480.96,400.80,360.72,340.68,110.22,70.14,140.28	0.45	1.61644	1.89426	0.000604	0.835322
USA African American pop 4	A/Aichi/202/2009	18	0.24	1.32,0.36,0.12,0.10,0.08,0.06,0.05,0.05,0.04,0.04,0.04,0.03,0.03,0.02,0.02,0.02,0.02,0.02	1223.18,482.83,2435.62,1287.55,547.21,600.86,1030.04,236.05,236.05,107.30,182.40,332.62,118.03,611.59,246.78,64.38,150.21,107.30	0.41	1.69841	2.18924	0.000359	0.722035
USA Alaska Yupik	A/Aichi/202/2009	8	0.85	1.20,0.14,0.11,0.09,0.07,0.06,0.05,0.04	6828.60,195.30,747.55,1740.16,294.82,20.71,163.37,9.49	0.52	0.608729	-0.787509	0.675621	2.53991
USA Arizona Gila River Amerindian	A/Aichi/202/2009	7	0.3	1.54,0.13,0.09,0.07,0.06,0.05,0.04	1472.74,2908.42,2030.44,141.53,81.26,2977.43,388.18	0.52	1.71471	1.97483	0.001009	0.902609
USA Asian	A/Aichi/202/2009	2	0.06	0.06,0.05	5924.89,4075.11	0.01	0.149197	-0.376499	0.000121	0.17302
USA Asian pop 2	A/Aichi/202/2009	3	0.81	1.21,0.10,0.05	6423.98,3126.34,449.68	0.54	0.662772	-0.595007	0.63458	2.42695
USA Hispanic	A/Aichi/202/2009	8	0.09	0.13,0.10,0.08,0.07,0.06,0.05,0.05,0.03	3442.87,1994.03,672.14,164.30,201.64,2658.70,537.71,328.60	0.04	0.390689	-0.036581	0.000137	0.2698
USA Hispanic pop 2	A/Aichi/202/2009	7	0.09	0.14,0.10,0.08,0.06,0.05,0.05,0.04	3646.62,1560.15,1109.02,432.33,2443.61,432.33,375.94	0.04	0.400693	0.008777	0.000139	0.279779
USA Mexican American Mestizo	A/Aichi/202/2009	7	0.1	0.15,0.10,0.08,0.06,0.05,0.05,0.04	3828.57,1128.57,1128.57,471.43,2728.57,400.00,314.29	0.05	0.455415	0.155338	0.000142	0.296597
USA North American Native	A/Aichi/202/2009	9	0.19	0.70,0.13,0.09,0.07,0.06,0.05,0.05,0.04,0.04	1765.61,1803.82,2656.05,564.33,606.37,1785.99,508.28,75.16,234.39	0.24	1.24353	1.6463	0.000232	0.568791
USA South Texas Hispanic	A/Aichi/202/2009	5	0.14	0.17,0.10,0.08,0.07,0.05	6751.45,1104.05,826.59,115.61,1202.31	0.05	0.332751	-0.989211	0.000171	0.413582
Uganda Kampala	A/Aichi/202/2009	6	0.07	0.11,0.08,0.07,0.06,0.05,0.02	3962.01,1641.79,352.78,434.19,990.50,2618.72	0.04	0.507989	-0.208797	0.000129	0.222094
Uganda Kampala pop 2	A/Aichi/202/2009	13	0.43	1.62,0.12,0.10,0.08,0.06,0.06,0.05,0.04,0.04,0.03,0.02,0.02,0.02	2338.96,2462.97,788.84,186.01,706.17,575.27,62.00,299.69,117.12,788.84,1136.76,399.59,137.79	0.65	1.51049	1.24649	0.13284	1.30072
Vietnam Hanoi Kinh pop 2	A/Aichi/202/2009	1	0.37	0.37	10000	0	0	-1	0.21416	1.12487
Zimbabwe Harare Shona	A/Aichi/202/2009	8	0.18	0.27,0.06,0.05,0.04,0.03,0.02,0.02,0.02	6113.06,1012.27,78.88,241.02,1292.73,810.69,381.24,70.11	0.11	0.636793	-0.480345	0.000217	0.540323
Australia Cape York Peninsula Aborigine	A/Akita/1/2009	5	0.26	0.29,0.10,0.08,0.06,0.05	8376.84,911.25,616.99,66.45,28.48	0.07	0.289137	-1.85224	0.000445	0.775574
Australia Yuendumu Aborigine	A/Akita/1/2009	1	0.4	0.4	10000	0	0	1	0.315894	1.20149
Azores Terceira Island	A/Akita/1/2009	8	0.11	0.14,0.10,0.07,0.06,0.05,0.05,0.04,0.02	4873.68,2881.01,126.32,244.50,1324.37,309.70,85.57,154.85	0.04	0.346493	-0.542667	0.000148	0.326026
Brazil Mixed	A/Akita/1/2009	5	0.09	0.14,0.10,0.07,0.05,0.04	1757.11,4961.24,956.07,1421.19,904.39	0.03	0.334943	0.066146	0.000139	0.278411
Cameroon Beti	A/Akita/1/2009	12	0.2	0.32,0.10,0.08,0.06,0.05,0.05,0.04,0.04,0.03,0.03,0.02,0.02	5162.73,591.94,2266.07,170.87,1114.73,221.72,40.68,138.32,132.22,24.41,61.03,75.26	0.12	0.628208	-0.10951	0.000247	0.594581
China Canton Han	A/Akita/1/2009	6	0.32	0.46,0.10,0.06,0.05,0.04,0.03	6372.74,2414.12,946.36,198.45,55.23,13.10	0.18	0.555869	-0.588486	0.002618	0.963494
China Guangzhou	A/Akita/1/2009	6	0.43	0.55,0.10,0.09,0.06,0.06,0.05	7269.96,1768.52,295.01,7.80,512.76,145.95	0.21	0.487542	-1.0267	0.326059	1.27729
China Guizhou Province Bouyei	A/Akita/1/2009	1	0.42	0.42	10000	0	0	-1	0.395442	1.27239
China Guizhou Province Shui	A/Akita/1/2009	1	0.75	0.75	10000	0	0	-1	0.854611	2.25628
China Inner Mongolia Region	A/Akita/1/2009	3	0.14	0.16,0.06,0.05	7919.21,1310.98,769.82	0.04	0.313697	-1.4473	0.00017	0.41028
China North Han	A/Akita/1/2009	3	0.21	0.23,0.10,0.06	9176.47,239.65,583.88	0.04	0.203529	-3.1357	0.000281	0.644346
China Qinghai Province Hui	A/Akita/1/2009	4	0.15	0.20,0.09,0.06,0.05	6326.19,1044.02,1151.24,1478.56	0.07	0.452392	-0.607965	0.000184	0.457081
China South Han	A/Akita/1/2009	5	0.26	0.27,0.06,0.06,0.05,0.04	9529.98,51.16,201.44,193.45,23.98	0.05	0.175551	-4.29116	0.000444	0.774944
China Southwest Dai	A/Akita/1/2009	2	8.68	10.78,0.10	8035.26,1964.74	4.24	0.488851	-1.52762	0.84721	26.0443
China Tibet Region Tibetan	A/Akita/1/2009	4	0.19	0.29,0.11,0.06,0.05	5159.79,2592.70,1880.51,367.00	0.1	0.552186	-0.143054	0.000231	0.567022
China Yunnan Province Bulang	A/Akita/1/2009	2	1.52	1.52,0.06	9952.87,47.13	0.1	0.065955	-14.4835	0.985001	4.54502
China Yunnan Province Han	A/Akita/1/2009	5	0.44	0.46,0.09,0.06,0.05,0.05	9463.50,395.22,53.82,40.36,47.09	0.09	0.195799	-3.97384	0.417685	1.31027
China Yunnan Province Hani pop 2	A/Akita/1/2009	5	1.97	2.87,0.10,0.09,0.06,0.05	6752.73,1502.99,1435.90,43.41,264.97	1.3	0.661453	-0.748876	0.732798	5.9122
China Yunnan Province Lisu	A/Akita/1/2009	2	0.53	0.53,0.06	9953.84,46.16	0.03	0.060725	-14.6423	0.627477	1.57748
China Yunnan Province Nu	A/Akita/1/2009	3	0.8	0.92,0.10,0.06	8529.78,1290.04,180.18	0.29	0.364563	-1.99554	0.787011	2.40766
Czech Republic	A/Akita/1/2009	9	0.12	0.18,0.10,0.08,0.07,0.06,0.05,0.05,0.04,0.04	4463.23,1598.71,1184.52,263.23,745.81,1209.03,300.65,118.71,116.13	0.05	0.450524	-0.025866	0.000155	0.355729
Germany DKMS - China minority	A/Akita/1/2009	2	0.2	0.23,0.05	8432.51,1567.49	0.06	0.314467	-1.88877	0.000249	0.598504
Germany DKMS - Italy minority	A/Akita/1/2009	10	0.12	0.18,0.10,0.08,0.06,0.05,0.05,0.04,0.04,0.04,0.03	4861.11,1179.05,1360.21,612.92,1422.10,250.60,179.65,42.27,83.03,9.06	0.06	0.451751	-0.146306	0.000158	0.367714
Germany DKMS - Portugal minority	A/Akita/1/2009	9	0.1	0.15,0.10,0.08,0.07,0.06,0.05,0.05,0.04,0.04	4108.72,1716.14,1789.35,393.11,530.03,950.25,286.02,169.45,56.93	0.04	0.365896	-0.08798	0.000146	0.314309
Germany DKMS - Spain minority	A/Akita/1/2009	9	0.13	0.73,0.13,0.10,0.08,0.07,0.06,0.05,0.05,0.04	594.21,3331.64,2414.08,1427.12,409.68,560.35,787.20,311.49,164.21	0.15	1.13023	3.50417	0.000167	0.402505
Germany DKMS - Turkey minority	A/Akita/1/2009	8	0.14	0.19,0.10,0.08,0.06,0.05,0.05,0.04,0.04	5615.54,350.12,1380.17,250.73,2066.86,106.17,117.46,112.94	0.06	0.469777	-0.351115	0.000171	0.413989
Israel Arab Druze	A/Akita/1/2009	5	0.15	0.18,0.10,0.09,0.05,0.04	6729.90,1860.89,234.87,930.44,243.90	0.05	0.320468	-0.99483	0.000177	0.435916
Italy pop 5	A/Akita/1/2009	9	0.09	0.14,0.10,0.08,0.07,0.06,0.05,0.05,0.04,0.04	3819.27,579.71,1023.02,79.57,451.83,3276.50,261.44,238.70,269.96	0.04	0.44853	0.193266	0.000137	0.272274
Japan Central	A/Akita/1/2009	3	0.09	0.12,0.08,0.05	3809.85,3394.12,2796.04	0.03	0.326839	-0.065721	0.000137	0.270098
Japan pop 3	A/Akita/1/2009	3	0.26	0.33,0.08,0.05	7397.55,1781.53,820.92	0.11	0.427497	-1.10959	0.000485	0.794188
Japan pop 5	A/Akita/1/2009	3	0.33	0.40,0.09,0.05	7599.85,1810.57,589.58	0.14	0.429803	-1.22635	0.003956	0.977055
Kenya	A/Akita/1/2009	9	0.06	0.12,0.06,0.05,0.04,0.04,0.03,0.02,0.02,0.02	2748.89,1337.30,1649.33,1114.41,846.95,668.65,624.07,505.20,505.20	0.04	0.573218	0.587599	0.000123	0.186202
Kenya Luo	A/Akita/1/2009	11	0.1	0.18,0.10,0.06,0.06,0.04,0.04,0.03,0.02,0.02,0.02,0.02	4481.84,411.32,699.79,897.44,331.20,165.60,694.44,1586.54,518.16,154.91,58.76	0.07	0.68876	0.065284	0.000145	0.311441
Kenya Nandi	A/Akita/1/2009	18	0.09	0.18,0.10,0.08,0.07,0.06,0.05,0.05,0.04,0.04,0.04,0.03,0.03,0.03,0.02,0.02,0.02,0.02,0.02	2669.26,1349.25,180.22,94.98,516.32,1799.81,124.21,102.29,133.95,340.96,82.81,26.79,565.03,1251.83,34.10,579.64,53.58,94.98	0.06	0.710212	0.604393	0.000135	0.257188
Mali Bandiagara	A/Akita/1/2009	17	0.32	1.19,0.12,0.09,0.06,0.05,0.04,0.04,0.03,0.03,0.03,0.02,0.02,0.02,0.02,0.02,0.02,0.01	2351.12,855.84,1545.72,1430.20,761.47,388.87,958.35,82.98,540.19,165.96,144.81,198.50,315.65,81.35,45.56,113.90,19.52	0.48	1.47437	1.23935	0.003231	0.973989
Mexico City Mestizo pop 2	A/Akita/1/2009	5	0.12	0.17,0.10,0.08,0.05,0.04	5051.48,1145.43,862.29,2580.44,360.36	0.05	0.448779	-0.225781	0.000157	0.362629
Mexico Oaxaca Mixtec	A/Akita/1/2009	3	0.11	0.26,0.09,0.05	2356.98,4011.09,3631.93	0.08	0.722381	1.13119	0.000153	0.344631
Poland	A/Akita/1/2009	9	0.16	0.47,0.13,0.10,0.08,0.07,0.06,0.05,0.05,0.04	1714.92,1855.98,2811.80,1646.25,883.44,237.56,410.17,315.52,124.35	0.14	0.913077	1.62779	0.000191	0.475726
Russia Tuva pop 2	A/Akita/1/2009	3	0.58	1.27,0.10,0.05	4156.48,4260.39,1583.13	0.58	1.00359	0.339699	0.367688	1.73775
Senegal Niokholo Mandenka	A/Akita/1/2009	15	0.08	0.51,0.15,0.10,0.09,0.07,0.06,0.05,0.05,0.04,0.04,0.03,0.03,0.03,0.02,0.02	445.86,191.08,541.40,3224.52,605.10,636.94,501.59,1019.11,95.54,87.58,191.08,597.13,238.85,1361.46,262.74	0.1	1.17904	3.7887	0.000132	0.244189
Singapore Riau Malay	A/Akita/1/2009	2	0.85	1.11,0.09	7505.59,2494.41	0.44	0.516971	-1.1584	0.726728	2.55536
South Korea pop 3	A/Akita/1/2009	5	0.12	0.16,0.09,0.06,0.05,0.04	5962.22,525.38,2195.99,855.96,460.45	0.05	0.431544	-0.461695	0.000156	0.359585
Taiwan Han Chinese	A/Akita/1/2009	6	0.56	0.78,0.10,0.06,0.06,0.05,0.04	6788.02,2568.58,46.77,450.01,118.82,27.81	0.32	0.576763	-0.768748	0.519346	1.674
Taiwan pop 2	A/Akita/1/2009	8	0.33	0.45,0.10,0.06,0.06,0.04,0.04,0.04,0.03	6767.57,1992.58,231.53,833.92,65.15,69.16,28.06,12.03	0.17	0.518551	-0.77362	0.006684	0.989274
Thailand	A/Akita/1/2009	1	0.33	0.33	10000	0	0	1	0.00408	0.977531
USA African American	A/Akita/1/2009	15	0.16	0.61,0.12,0.10,0.08,0.06,0.05,0.05,0.04,0.04,0.03,0.03,0.02,0.02,0.02,0.02	1711.96,1775.36,1431.16,733.70,742.75,778.99,244.57,72.46,153.99,507.25,163.04,833.33,452.90,36.23,362.32	0.21	1.28989	1.64714	0.000193	0.481435
USA African American pop 3	A/Akita/1/2009	15	0.28	1.35,0.36,0.12,0.10,0.08,0.06,0.05,0.05,0.04,0.04,0.03,0.02,0.02,0.02,0.02	1472.95,551.10,2234.47,1102.20,641.28,851.70,1062.12,180.36,480.96,400.80,360.72,340.68,110.22,70.14,140.28	0.45	1.61644	1.89426	0.000604	0.835322
USA African American pop 4	A/Akita/1/2009	18	0.24	1.32,0.36,0.12,0.10,0.08,0.06,0.05,0.05,0.04,0.04,0.04,0.03,0.03,0.02,0.02,0.02,0.02,0.02	1223.18,482.83,2435.62,1287.55,547.21,600.86,1030.04,236.05,236.05,107.30,182.40,332.62,118.03,611.59,246.78,64.38,150.21,107.30	0.41	1.69841	2.18924	0.000359	0.722035
USA Alaska Yupik	A/Akita/1/2009	8	0.85	1.20,0.14,0.11,0.09,0.07,0.06,0.05,0.04	6828.60,195.30,747.55,1740.16,294.82,20.71,163.37,9.49	0.52	0.608729	-0.787509	0.675621	2.53991
USA Arizona Gila River Amerindian	A/Akita/1/2009	7	0.3	1.54,0.13,0.09,0.07,0.06,0.05,0.04	1472.74,2908.42,2030.44,141.53,81.26,2977.43,388.18	0.52	1.71471	1.97483	0.001009	0.902609
USA Asian	A/Akita/1/2009	2	0.06	0.06,0.05	5924.89,4075.11	0.01	0.149197	-0.376499	0.000121	0.17302
USA Asian pop 2	A/Akita/1/2009	3	0.81	1.21,0.10,0.05	6423.98,3126.34,449.68	0.54	0.662772	-0.595007	0.63458	2.42695
USA Hispanic	A/Akita/1/2009	8	0.09	0.13,0.10,0.08,0.07,0.06,0.05,0.05,0.03	3442.87,1994.03,672.14,164.30,201.64,2658.70,537.71,328.60	0.04	0.390689	-0.036581	0.000137	0.2698
USA Hispanic pop 2	A/Akita/1/2009	7	0.09	0.14,0.10,0.08,0.06,0.05,0.05,0.04	3646.62,1560.15,1109.02,432.33,2443.61,432.33,375.94	0.04	0.400693	0.008777	0.000139	0.279779
USA Mexican American Mestizo	A/Akita/1/2009	7	0.1	0.15,0.10,0.08,0.06,0.05,0.05,0.04	3828.57,1128.57,1128.57,471.43,2728.57,400.00,314.29	0.05	0.455415	0.155338	0.000142	0.296597
USA North American Native	A/Akita/1/2009	9	0.19	0.70,0.13,0.09,0.07,0.06,0.05,0.05,0.04,0.04	1765.61,1803.82,2656.05,564.33,606.37,1785.99,508.28,75.16,234.39	0.24	1.24353	1.6463	0.000232	0.568791
USA South Texas Hispanic	A/Akita/1/2009	5	0.14	0.17,0.10,0.08,0.07,0.05	6751.45,1104.05,826.59,115.61,1202.31	0.05	0.332751	-0.989211	0.000171	0.413582
Uganda Kampala	A/Akita/1/2009	6	0.07	0.11,0.08,0.07,0.06,0.05,0.02	3962.01,1641.79,352.78,434.19,990.50,2618.72	0.04	0.507989	-0.208797	0.000129	0.222094
Uganda Kampala pop 2	A/Akita/1/2009	13	0.43	1.62,0.12,0.10,0.08,0.06,0.06,0.05,0.04,0.04,0.03,0.02,0.02,0.02	2338.96,2462.97,788.84,186.01,706.17,575.27,62.00,299.69,117.12,788.84,1136.76,399.59,137.79	0.65	1.51049	1.24649	0.13284	1.30072
Vietnam Hanoi Kinh pop 2	A/Akita/1/2009	1	0.37	0.37	10000	0	0	-1	0.21416	1.12487
Zimbabwe Harare Shona	A/Akita/1/2009	8	0.18	0.27,0.06,0.05,0.04,0.03,0.02,0.02,0.02	6113.06,1012.27,78.88,241.02,1292.73,810.69,381.24,70.11	0.11	0.636793	-0.480345	0.000217	0.540323
Australia Cape York Peninsula Aborigine	A/Alabama/01/2010	3	0.23	0.26,0.09,0.07	8272.43,1015.66,711.91	0.07	0.301002	-1.74625	0.000329	0.696393
Australia Yuendumu Aborigine	A/Alabama/01/2010	1	0.37	0.37	10000	0	0	1	0.180842	1.1025
Azores Terceira Island	A/Alabama/01/2010	6	0.1	0.13,0.08,0.06,0.05,0.04,0.02	4873.68,2881.01,370.82,1324.37,395.27,154.85	0.03	0.354697	-0.465058	0.000141	0.292655
Brazil Mixed	A/Alabama/01/2010	5	0.08	0.13,0.08,0.06,0.05,0.04	1757.11,5374.68,645.99,1317.83,904.39	0.03	0.34048	0.237947	0.000132	0.244818
Cameroon Beti	A/Alabama/01/2010	13	0.18	0.28,0.09,0.08,0.06,0.05,0.05,0.04,0.04,0.03,0.03,0.03,0.02,0.02	5162.73,624.49,1977.22,341.74,111.88,1126.93,223.76,8.14,77.30,50.85,158.67,61.03,75.26	0.11	0.627084	-0.108793	0.000212	0.528708
China Canton Han	A/Alabama/01/2010	6	0.29	0.41,0.10,0.07,0.05,0.04,0.03	6372.74,2269.03,186.28,1096.13,62.72,13.10	0.16	0.540628	-0.595331	0.000841	0.881637
China Guangzhou	A/Alabama/01/2010	6	0.39	0.50,0.10,0.08,0.06,0.05,0.04	7269.96,1768.52,295.01,5.46,534.61,126.43	0.19	0.478699	-1.03055	0.223778	1.16798
China Guizhou Province Bouyei	A/Alabama/01/2010	1	0.42	0.42	10000	0	0	-1	0.386776	1.2641
China Guizhou Province Shui	A/Alabama/01/2010	1	0.7	0.7	10000	0	0	1	0.82421	2.10913
China Inner Mongolia Region	A/Alabama/01/2010	4	0.14	0.17,0.08,0.05,0.04	7057.93,861.28,1577.74,503.05	0.05	0.375755	-0.960294	0.000172	0.417164
China North Han	A/Alabama/01/2010	3	0.19	0.20,0.07,0.05	9407.41,78.43,514.16	0.03	0.180125	-3.74076	0.000238	0.580159
China Qinghai Province Hui	A/Alabama/01/2010	4	0.14	0.19,0.08,0.06,0.04	6348.76,1021.44,1151.24,1478.56	0.06	0.455967	-0.607368	0.000173	0.423688
China South Han	A/Alabama/01/2010	5	0.26	0.28,0.07,0.05,0.05,0.04	9342.93,238.21,340.53,54.36,23.98	0.05	0.205664	-3.52256	0.000471	0.788083
China Southwest Dai	A/Alabama/01/2010	2	8.02	9.95,0.10	8035.26,1964.74	3.91	0.488401	-1.52762	0.847088	24.0452
China Tibet Region Tibetan	A/Alabama/01/2010	4	0.15	0.18,0.08,0.06,0.04	7475.58,276.91,1898.53,348.98	0.05	0.362715	-1.16218	0.000182	0.449811
China Yunnan Province Bulang	A/Alabama/01/2010	2	1.48	1.49,0.06	9952.87,47.13	0.1	0.065902	-14.4835	0.983718	4.44055
China Yunnan Province Han	A/Alabama/01/2010	5	0.43	0.46,0.08,0.06,0.05,0.04	9463.50,395.22,53.82,40.36,47.09	0.09	0.199701	-3.96945	0.411674	1.30448
China Yunnan Province Hani pop 2	A/Alabama/01/2010	4	0.41	0.48,0.08,0.06,0.05	8260.80,1409.97,112.19,217.05	0.16	0.379893	-1.72419	0.309613	1.23319
China Yunnan Province Lisu	A/Alabama/01/2010	3	0.46	0.46,0.06,0.05	9953.84,38.32,7.84	0.03	0.060057	-14.6431	0.497614	1.3853
China Yunnan Province Nu	A/Alabama/01/2010	2	0.43	0.43,0.06	9809.81,190.19	0.05	0.121125	-7.04634	0.393938	1.2764
Czech Republic	A/Alabama/01/2010	7	0.11	0.16,0.09,0.07,0.06,0.05,0.04,0.03	4598.71,1500.65,1147.10,971.61,1246.45,419.35,116.13	0.05	0.446142	-0.048352	0.000147	0.31938
Germany DKMS - Italy minority	A/Alabama/01/2010	9	0.11	0.16,0.09,0.07,0.06,0.05,0.04,0.04,0.03,0.03	4861.11,1182.07,1283.21,618.96,1490.04,274.76,161.53,114.73,13.59	0.05	0.456866	-0.124978	0.000149	0.330147
Germany DKMS - Portugal minority	A/Alabama/01/2010	9	0.09	0.13,0.09,0.07,0.06,0.05,0.04,0.04,0.04,0.03	4095.16,1737.83,1781.21,890.61,966.52,126.07,176.22,173.51,52.87	0.03	0.37207	-0.02309	0.000139	0.282139
Germany DKMS - Spain minority	A/Alabama/01/2010	8	0.11	0.55,0.12,0.09,0.07,0.06,0.05,0.04,0.04	594.21,3284.24,2475.03,1413.58,949.72,807.52,311.49,164.21	0.11	0.980223	3.38689	0.000152	0.341668
Germany DKMS - Turkey minority	A/Alabama/01/2010	7	0.12	0.18,0.09,0.07,0.06,0.05,0.04,0.03	5633.61,359.16,1353.06,302.69,2017.17,124.24,210.07	0.06	0.474376	-0.347039	0.00016	0.373712
Italy pop 5	A/Alabama/01/2010	7	0.08	0.13,0.09,0.07,0.06,0.05,0.04,0.03	3822.11,576.87,1023.02,502.98,3304.92,500.14,269.96	0.04	0.454407	0.219052	0.000133	0.245476
Japan Central	A/Alabama/01/2010	4	0.08	0.12,0.08,0.06,0.04	3478.16,3296.56,1257.69,1967.58	0.03	0.35911	0.165041	0.000134	0.251623
Japan pop 3	A/Alabama/01/2010	4	0.26	0.33,0.08,0.06,0.04	7251.20,1784.19,395.16,569.45	0.12	0.453832	-1.02149	0.000431	0.768219
Japan pop 5	A/Alabama/01/2010	4	0.31	0.39,0.08,0.06,0.05	7531.38,1768.73,254.85,445.04	0.14	0.445987	-1.18109	0.001499	0.934161
Kenya	A/Alabama/01/2010	10	0.06	0.11,0.06,0.05,0.04,0.04,0.03,0.02,0.02,0.02,0.02	2704.31,653.79,2377.41,1560.18,401.19,668.65,624.07,312.04,193.16,505.20	0.03	0.557008	0.548683	0.000121	0.175194
Kenya Luo	A/Alabama/01/2010	16	0.09	0.16,0.06,0.05,0.05,0.04,0.04,0.03,0.03,0.02,0.02,0.02,0.02,0.02,0.02,0.02,0.02	4850.43,443.38,1121.79,74.79,395.30,90.81,74.79,630.34,1068.38,518.16,154.91,309.83,53.42,112.18,53.42,48.08	0.06	0.660352	-0.038336	0.000139	0.282635
Kenya Nandi	A/Alabama/01/2010	20	0.08	0.13,0.07,0.06,0.05,0.05,0.04,0.04,0.04,0.03,0.03,0.03,0.02,0.02,0.02,0.02,0.02,0.02,0.02,0.02,0.02	4018.51,180.22,248.42,2128.59,107.16,151.00,221.63,255.72,90.11,126.64,443.25,17.05,453.00,789.09,41.40,360.45,207.01,43.84,38.97,77.93	0.05	0.631107	0.210826	0.00013	0.230028
Mali Bandiagara	A/Alabama/01/2010	19	0.29	1.04,0.11,0.08,0.06,0.05,0.05,0.04,0.03,0.03,0.03,0.03,0.02,0.02,0.02,0.02,0.02,0.02,0.02,0.01	2351.12,929.06,1472.50,1417.18,283.11,592.26,328.67,898.15,104.13,628.05,76.47,65.08,122.03,156.20,317.28,79.73,61.83,97.62,19.52	0.42	1.45885	1.23852	0.000724	0.862825
Mexico City Mestizo pop 2	A/Alabama/01/2010	6	0.11	0.16,0.09,0.08,0.06,0.05,0.04	5096.53,1100.39,765.77,341.06,2335.91,360.36	0.05	0.453674	-0.215351	0.000148	0.326094
Mexico Oaxaca Mixtec	A/Alabama/01/2010	3	0.1	0.24,0.08,0.05	2356.98,4011.09,3631.93	0.08	0.737164	1.1429	0.000145	0.310238
Poland	A/Alabama/01/2010	7	0.13	0.35,0.13,0.09,0.07,0.06,0.05,0.04	1714.92,1330.73,3465.11,1518.19,1093.17,438.01,439.87	0.1	0.808244	1.56507	0.000163	0.387756
Russia Tuva pop 2	A/Alabama/01/2010	5	0.44	0.95,0.11,0.08,0.06,0.04	4156.48,2646.70,1613.69,819.07,764.06	0.43	0.961472	0.336651	0.242078	1.3341
Senegal Niokholo Mandenka	A/Alabama/01/2010	15	0.07	0.40,0.14,0.10,0.08,0.06,0.05,0.04,0.04,0.03,0.03,0.02,0.02,0.02,0.02,0.02	445.86,191.08,684.71,3081.21,812.10,1863.06,111.46,183.12,167.20,628.98,207.01,517.52,843.95,63.69,199.04	0.08	1.06863	3.60614	0.000127	0.213395
Singapore Riau Malay	A/Alabama/01/2010	2	0.78	1.01,0.08	7505.59,2494.41	0.4	0.514482	-1.1584	0.701442	2.33834
South Korea pop 3	A/Alabama/01/2010	5	0.12	0.16,0.08,0.06,0.05,0.03	5920.90,560.80,2467.53,584.42,466.35	0.05	0.442752	-0.43292	0.000153	0.347865
Taiwan Han Chinese	A/Alabama/01/2010	5	0.51	0.71,0.10,0.07,0.05,0.04	6780.43,2400.46,219.95,537.23,61.94	0.29	0.569335	-0.766851	0.466546	1.54025
Taiwan pop 2	A/Alabama/01/2010	8	0.3	0.41,0.10,0.07,0.05,0.04,0.04,0.03,0.03	6766.56,1887.34,336.77,796.83,103.24,89.21,8.02,12.03	0.15	0.505165	-0.780204	0.00105	0.9054
Thailand	A/Alabama/01/2010	1	0.32	0.32	10000	0	0	-1	0.002461	0.960594
USA African American	A/Alabama/01/2010	14	0.14	0.51,0.11,0.08,0.07,0.05,0.05,0.04,0.03,0.03,0.02,0.02,0.02,0.02,0.02	1711.96,1820.65,1385.87,733.70,751.81,797.10,289.86,153.99,670.29,896.74,380.43,45.29,190.22,172.10	0.17	1.23691	1.62719	0.00017	0.413553
USA African American pop 3	A/Alabama/01/2010	18	0.27	1.35,0.28,0.11,0.08,0.07,0.06,0.05,0.05,0.04,0.04,0.03,0.03,0.03,0.02,0.02,0.02,0.02,0.02	1472.95,551.10,2394.79,941.88,571.14,811.62,470.94,701.40,551.10,210.42,210.42,90.18,360.72,340.68,110.22,70.14,70.14,70.14	0.45	1.6789	1.93027	0.000517	0.807115
USA African American pop 4	A/Alabama/01/2010	16	0.23	1.32,0.28,0.11,0.08,0.07,0.06,0.05,0.05,0.04,0.04,0.03,0.03,0.02,0.02,0.02,0.02	1223.18,482.83,2746.78,976.39,493.56,461.37,429.18,793.99,450.64,128.76,171.67,461.37,611.59,246.78,85.84,236.05	0.41	1.77095	2.23067	0.000327	0.694505
USA Alaska Yupik	A/Alabama/01/2010	6	0.83	1.18,0.11,0.08,0.06,0.05,0.05	6828.60,940.83,1742.17,310.93,5.46,172.00	0.51	0.612941	-0.787572	0.666481	2.48868
USA Arizona Gila River Amerindian	A/Alabama/01/2010	6	0.11	0.17,0.09,0.08,0.06,0.06,0.05	4380.99,799.58,1231.02,140.58,80.47,3367.36	0.06	0.529622	0.114158	0.000148	0.322169
USA Asian	A/Alabama/01/2010	1	0.05	0.05	10000	0	0	1	0.000119	0.159376
USA Asian pop 2	A/Alabama/01/2010	4	0.73	1.09,0.09,0.05,0.05	6423.98,3126.34,278.37,171.31	0.48	0.657408	-0.595445	0.605232	2.18809
USA Hispanic	A/Alabama/01/2010	6	0.08	0.12,0.09,0.07,0.06,0.05,0.04	3442.87,1994.03,672.14,365.94,2658.70,866.32	0.03	0.399461	0.034136	0.000132	0.241855
USA Hispanic pop 2	A/Alabama/01/2010	6	0.08	0.12,0.09,0.07,0.06,0.05,0.04	3627.82,1578.95,1090.23,432.33,2462.41,808.27	0.03	0.409392	0.072225	0.000133	0.25073
USA Mexican American Mestizo	A/Alabama/01/2010	6	0.09	0.14,0.09,0.07,0.06,0.05,0.04	3828.57,1128.57,1085.71,485.71,2757.14,714.29	0.04	0.462667	0.189159	0.000136	0.266704
USA North American Native	A/Alabama/01/2010	10	0.17	0.63,0.12,0.09,0.08,0.06,0.06,0.05,0.04,0.04,0.03	1765.61,1764.33,1351.59,1343.95,495.54,625.48,1830.57,31.85,556.69,234.39	0.21	1.24283	1.64358	0.000208	0.518973
USA South Texas Hispanic	A/Alabama/01/2010	5	0.12	0.15,0.09,0.07,0.05,0.03	6739.88,1115.61,942.20,936.42,265.90	0.04	0.337428	-0.949781	0.00016	0.373403
Uganda Kampala	A/Alabama/01/2010	8	0.07	0.10,0.07,0.06,0.05,0.05,0.04,0.04,0.02	3962.01,1641.79,352.78,502.04,529.17,257.80,135.69,2618.72	0.03	0.499362	-0.209621	0.000125	0.199493
Uganda Kampala pop 2	A/Alabama/01/2010	18	0.4	1.49,0.11,0.09,0.07,0.06,0.05,0.05,0.04,0.04,0.03,0.03,0.02,0.02,0.02,0.02,0.02,0.02,0.02	2338.96,2955.56,296.25,127.45,637.27,688.94,55.12,344.47,93.01,31.00,757.84,640.72,496.04,168.79,227.35,72.34,44.78,24.11	0.6	1.50865	1.2465	0.096815	1.19709
Vietnam Hanoi Kinh pop 2	A/Alabama/01/2010	1	0.37	0.37	10000	0	0	1	0.209427	1.12162
Zimbabwe Harare Shona	A/Alabama/01/2010	11	0.17	0.26,0.09,0.06,0.05,0.04,0.03,0.02,0.02,0.02,0.02,0.02	5959.68,153.37,885.19,205.96,241.02,1292.73,241.02,565.29,385.63,13.15,56.97	0.11	0.649036	-0.426217	0.000206	0.515158
Australia Cape York Peninsula Aborigine	A/Alaska/01/2010	6	0.19	0.21,0.07,0.06,0.05,0.05,0.04	8452.78,868.53,512.58,80.68,56.95,28.48	0.05	0.281387	-1.92369	0.000235	0.574534
Australia Yuendumu Aborigine	A/Alaska/01/2010	1	0.29	0.29	10000	0	0	1	0.000817	0.878009
Azores Terceira Island	A/Alaska/01/2010	5	0.08	0.09,0.06,0.04,0.03,0.02	7383.86,733.50,1336.59,391.20,154.85	0.02	0.273574	-1.26392	0.00013	0.231662
Brazil Mixed	A/Alaska/01/2010	5	0.07	0.10,0.07,0.05,0.04,0.03	1757.11,5374.68,594.32,1369.51,904.39	0.02	0.308788	0.119972	0.000126	0.203686
Cameroon Beti	A/Alaska/01/2010	10	0.15	0.23,0.07,0.04,0.04,0.04,0.03,0.03,0.02,0.02,0.02	5266.48,2754.27,199.35,1135.07,174.94,166.80,136.29,26.44,65.09,75.26	0.09	0.59218	-0.163558	0.000178	0.439802
China Canton Han	A/Alaska/01/2010	6	0.17	0.19,0.07,0.05,0.04,0.03,0.03	8641.77,145.09,325.75,811.57,42.12,33.70	0.05	0.288744	-2.14411	0.000209	0.522192
China Guangzhou	A/Alaska/01/2010	3	0.21	0.22,0.05,0.04	9331.15,53.07,615.78	0.04	0.211178	-3.4675	0.000264	0.621512
China Guizhou Province Bouyei	A/Alaska/01/2010	1	0.36	0.36	10000	0	0	-1	0.166438	1.09318
China Guizhou Province Shui	A/Alaska/01/2010	1	0.61	0.61	10000	0	0	-1	0.740634	1.82197
China Inner Mongolia Region	A/Alaska/01/2010	3	0.12	0.15,0.07,0.04	7126.52,838.41,2035.06	0.05	0.373196	-1.00106	0.000157	0.362981
China North Han	A/Alaska/01/2010	3	0.15	0.16,0.05,0.04	9411.76,305.01,283.22	0.03	0.175924	-3.76129	0.000185	0.45951
China Qinghai Province Hui	A/Alaska/01/2010	3	0.11	0.14,0.05,0.04	7370.20,1106.09,1523.70	0.04	0.3642	-1.09105	0.00015	0.334236
China South Han	A/Alaska/01/2010	6	0.64	0.92,0.09,0.07,0.05,0.04,0.03	6631.49,2713.03,185.45,177.46,268.59,23.98	0.4	0.623318	-0.69196	0.569582	1.91948
China Southwest Dai	A/Alaska/01/2010	1	0.42	0.42	10000	0	0	-1	0.378067	1.25592
China Tibet Region Tibetan	A/Alaska/01/2010	4	0.13	0.15,0.05,0.04,0.04	7752.49,1860.60,137.51,249.41	0.04	0.340485	-1.32663	0.000164	0.390025
China Yunnan Province Bulang	A/Alaska/01/2010	1	1.22	1.22	10000	0	0	-1	0.97147	3.66113
China Yunnan Province Han	A/Alaska/01/2010	5	1.42	1.80,0.09,0.07,0.05,0.04	7828.79,1636.39,395.22,99.23,40.36	0.71	0.496714	-1.37315	0.811826	4.27243
China Yunnan Province Hani pop 2	A/Alaska/01/2010	5	0.63	0.82,0.09,0.07,0.05,0.04	7428.68,845.08,1417.86,195.06,113.32	0.33	0.519523	-1.11305	0.608421	1.8813
China Yunnan Province Lisu	A/Alaska/01/2010	4	0.47	0.48,0.07,0.05,0.04	9639.47,314.38,32.22,13.93	0.08	0.164642	-4.98477	0.5008	1.40338
China Yunnan Province Nu	A/Alaska/01/2010	4	0.38	0.38,0.07,0.05,0.04	9759.76,60.06,118.87,61.31	0.05	0.134442	-6.23166	0.214576	1.1278
Czech Republic	A/Alaska/01/2010	7	0.14	0.52,0.09,0.07,0.05,0.04,0.03,0.03	1494.19,3153.55,2567.74,987.10,1343.23,338.06,116.13	0.16	1.17796	1.90456	0.000169	0.407993
Germany DKMS - China minority	A/Alaska/01/2010	6	0.17	0.20,0.07,0.05,0.04,0.03,0.03	8243.83,195.94,580.55,754.72,58.06,166.91	0.06	0.33317	-1.72753	0.000203	0.507533
Germany DKMS - Italy minority	A/Alaska/01/2010	9	0.09	0.13,0.07,0.05,0.04,0.04,0.04,0.03,0.03,0.02	4904.89,2415.46,569.14,141.91,1416.06,234.00,163.04,146.44,9.06	0.04	0.426151	-0.159731	0.000137	0.271473
Germany DKMS - Portugal minority	A/Alaska/01/2010	10	0.09	0.36,0.09,0.07,0.06,0.05,0.04,0.04,0.04,0.03,0.03	725.23,3407.89,1744.61,1764.95,843.16,153.18,946.18,184.36,173.51,56.93	0.08	0.84557	2.9417	0.000138	0.272866
Germany DKMS - Spain minority	A/Alaska/01/2010	9	0.1	0.55,0.09,0.07,0.06,0.05,0.04,0.04,0.04,0.03	594.21,3341.80,2434.40,1418.66,924.33,194.68,722.87,203.15,165.90	0.11	1.14147	3.55295	0.000143	0.298899
Germany DKMS - Turkey minority	A/Alaska/01/2010	8	0.4	1.72,0.09,0.07,0.05,0.04,0.04,0.03,0.03	2019.43,3623.22,1734.81,232.66,76.80,1978.77,201.04,133.27	0.66	1.64342	1.48169	0.091382	1.21309
Israel Arab Druze	A/Alaska/01/2010	5	0.1	0.13,0.07,0.05,0.04,0.03	6729.90,2095.75,108.40,822.04,243.90	0.03	0.308582	-0.986294	0.000146	0.314298
Italy pop 5	A/Alaska/01/2010	6	0.07	0.09,0.06,0.04,0.04,0.03,0.03	4859.34,1054.28,76.73,3265.13,460.36,284.17	0.03	0.381175	-0.062179	0.000125	0.199512
Japan Central	A/Alaska/01/2010	4	0.08	0.11,0.07,0.05,0.04	3478.16,3296.56,1257.69,1967.58	0.03	0.361902	0.123998	0.00013	0.233081
Japan pop 3	A/Alaska/01/2010	4	0.24	0.30,0.07,0.05,0.04	7251.20,1784.19,395.16,569.45	0.11	0.453652	-1.02312	0.00035	0.71409
Japan pop 5	A/Alaska/01/2010	4	0.29	0.36,0.07,0.05,0.04	7531.38,1768.73,254.85,445.04	0.13	0.443591	-1.18249	0.0007	0.8575
Kenya	A/Alaska/01/2010	12	0.05	0.11,0.09,0.05,0.05,0.03,0.03,0.02,0.02,0.02,0.02,0.02,0.01	2005.94,742.94,1560.18,1426.45,1040.12,921.25,312.04,356.61,624.07,401.19,104.01,505.20	0.03	0.621049	0.746517	0.000119	0.157211
Kenya Luo	A/Alaska/01/2010	11	0.11	0.35,0.09,0.05,0.04,0.03,0.03,0.02,0.02,0.02,0.02,0.01	2019.23,2836.54,523.50,1116.45,491.45,625.00,69.44,1586.54,219.02,299.15,213.68	0.12	1.1034	1.30651	0.00015	0.335117
Kenya Nandi	A/Alaska/01/2010	18	0.07	0.18,0.09,0.06,0.05,0.04,0.04,0.04,0.03,0.03,0.03,0.03,0.03,0.02,0.02,0.02,0.02,0.01,0.01	2067.71,1950.80,319.05,1105.70,1166.59,138.82,112.03,9.74,255.72,228.93,53.58,455.43,141.26,1232.34,63.32,562.59,43.84,92.55	0.06	0.777938	0.927182	0.000129	0.222455
Mali Bandiagara	A/Alaska/01/2010	18	0.28	1.04,0.10,0.09,0.07,0.05,0.04,0.04,0.03,0.03,0.03,0.02,0.02,0.02,0.02,0.02,0.02,0.01,0.01	2351.12,335.18,618.29,1555.48,1506.67,673.61,45.56,317.28,907.91,527.17,91.12,143.18,191.99,156.20,11.39,388.87,65.08,113.90	0.42	1.50211	1.24038	0.00064	0.84451
Mexico City Mestizo pop 2	A/Alaska/01/2010	5	0.09	0.12,0.07,0.05,0.04,0.03	5096.53,1866.15,341.06,2335.91,360.36	0.04	0.416005	-0.268899	0.000136	0.266328
Mexico Oaxaca Mixtec	A/Alaska/01/2010	2	0.07	0.09,0.04	6368.07,3631.93	0.03	0.342565	-0.568907	0.000128	0.221333
Poland	A/Alaska/01/2010	8	0.12	0.35,0.15,0.10,0.07,0.05,0.04,0.04,0.03	1714.92,593.91,1273.20,4324.42,1226.80,269.12,293.24,304.38	0.11	0.896624	1.57769	0.000157	0.36256
Russia Tuva pop 2	A/Alaska/01/2010	5	0.44	0.95,0.09,0.07,0.05,0.04	4156.48,2646.70,1760.39,745.72,690.71	0.43	0.989456	0.338759	0.22474	1.31349
Senegal Niokholo Mandenka	A/Alaska/01/2010	13	0.07	0.40,0.14,0.09,0.07,0.06,0.05,0.04,0.03,0.03,0.02,0.02,0.02,0.02	445.86,191.08,684.71,3073.25,724.52,525.48,1536.62,342.36,589.17,390.13,1234.08,55.73,207.01	0.08	1.13552	3.69243	0.000125	0.201771
Singapore Riau Malay	A/Alaska/01/2010	1	0.23	0.23	10000	0	0	-1	0.000334	0.700505
South Korea pop 3	A/Alaska/01/2010	6	0.11	0.16,0.08,0.05,0.04,0.04,0.03	5306.97,1174.73,2054.31,678.87,324.68,460.45	0.05	0.481363	-0.241557	0.000148	0.322915
Taiwan Han Chinese	A/Alaska/01/2010	4	0.21	0.22,0.05,0.04,0.03	9356.59,96.07,519.53,27.81	0.04	0.207699	-3.55203	0.000276	0.637849
Taiwan pop 2	A/Alaska/01/2010	4	0.18	0.20,0.05,0.04,0.03	8758.14,222.51,860.98,158.36	0.05	0.286427	-2.28557	0.00022	0.545674
Thailand	A/Alaska/01/2010	1	0.28	0.28	10000	0	0	-1	0.000646	0.84549
USA African American	A/Alaska/01/2010	13	0.13	0.51,0.11,0.09,0.07,0.05,0.04,0.04,0.03,0.03,0.02,0.02,0.02,0.02	1711.96,253.62,1820.65,1802.54,208.33,679.35,942.03,81.52,144.93,661.23,951.09,380.43,362.32	0.17	1.32518	1.66759	0.000164	0.391566
USA African American pop 3	A/Alaska/01/2010	17	0.26	1.35,0.28,0.09,0.07,0.06,0.05,0.04,0.04,0.04,0.03,0.03,0.03,0.03,0.02,0.02,0.02,0.01	1472.95,561.12,2434.87,1302.61,230.46,160.32,791.58,981.96,160.32,80.16,340.68,400.80,230.46,170.34,470.94,140.28,70.14	0.46	1.75631	1.93304	0.00045	0.778224
USA African American pop 4	A/Alaska/01/2010	16	0.22	1.32,0.28,0.10,0.09,0.07,0.06,0.05,0.04,0.04,0.03,0.03,0.02,0.02,0.02,0.02,0.01	1223.18,482.83,354.08,2435.62,1298.28,214.59,718.88,954.94,182.40,236.05,246.78,364.81,761.80,203.86,214.59,107.30	0.41	1.85794	2.23525	0.0003	0.66724
USA Alaska Yupik	A/Alaska/01/2010	8	0.83	1.18,0.11,0.09,0.07,0.06,0.05,0.04,0.03	6828.60,798.17,142.66,1742.17,289.35,151.01,44.58,3.45	0.51	0.615972	-0.787603	0.663569	2.48507
USA Arizona Gila River Amerindian	A/Alaska/01/2010	7	0.24	1.23,0.09,0.07,0.06,0.05,0.04,0.04	1501.20,2879.95,2019.62,151.39,82.22,24.97,3340.65	0.42	1.73283	1.94865	0.000359	0.722188
USA Asian	A/Alaska/01/2010	1	0.05	0.05	10000	0	0	1	0.000116	0.141171
USA Asian pop 2	A/Alaska/01/2010	2	0.2	0.21,0.04	9550.32,449.68	0.03	0.169985	-4.38969	0.000259	0.614573
USA Hispanic	A/Alaska/01/2010	6	0.07	0.09,0.07,0.06,0.05,0.04,0.03	3442.87,2106.05,589.99,336.07,2673.64,851.38	0.02	0.35673	-0.060799	0.000125	0.199015
USA Hispanic pop 2	A/Alaska/01/2010	5	0.07	0.10,0.07,0.05,0.04,0.03	3646.62,2650.38,451.13,2462.41,789.47	0.03	0.36509	-0.008815	0.000126	0.206238
USA Mexican American Mestizo	A/Alaska/01/2010	4	0.07	0.09,0.06,0.04,0.03	5442.86,1114.29,2757.14,685.71	0.03	0.366705	-0.281391	0.000127	0.213915
USA North American Native	A/Alaska/01/2010	10	0.17	0.63,0.12,0.09,0.07,0.06,0.05,0.04,0.04,0.04,0.03	1765.61,533.76,1270.06,2524.84,624.20,675.16,398.73,1416.56,554.14,236.94	0.22	1.31731	1.65867	0.000199	0.496576
USA South Texas Hispanic	A/Alaska/01/2010	4	0.1	0.12,0.07,0.05,0.04	6751.45,1930.64,196.53,1121.39	0.03	0.315546	-0.980079	0.000143	0.29921
Uganda Kampala	A/Alaska/01/2010	6	0.06	0.08,0.06,0.05,0.04,0.04,0.02	3962.01,1641.79,393.49,488.47,895.52,2618.72	0.03	0.468747	-0.276958	0.00012	0.166103
Uganda Kampala pop 2	A/Alaska/01/2010	15	0.39	1.49,0.10,0.09,0.07,0.06,0.05,0.04,0.03,0.03,0.03,0.02,0.02,0.02,0.02,0.01	2338.96,668.27,2376.85,210.13,186.01,1295.21,51.67,372.03,31.00,754.39,48.23,1129.87,141.23,261.80,134.34	0.61	1.55079	1.24977	0.083692	1.17272
Vietnam Hanoi Kinh pop 2	A/Alaska/01/2010	1	0.34	0.34	10000	0	0	1	0.02789	1.01063
Zimbabwe Harare Shona	A/Alaska/01/2010	9	0.2	0.37,0.09,0.05,0.03,0.03,0.03,0.02,0.02,0.02	4925.50,1187.55,1091.15,127.08,113.94,1292.73,810.69,52.59,398.77	0.17	0.807865	-0.006694	0.000258	0.612764
Australia Cape York Peninsula Aborigine	A/Alaska/1935	5	0.45	0.74,0.09,0.07,0.05,0.04	5619.36,2842.90,1381.11,85.43,71.19	0.33	0.728008	-0.251344	0.31625	1.3578
Australia Yuendumu Aborigine	A/Alaska/1935	1	0.28	0.28	10000	0	0	-1	0.000591	0.831006
Azores Terceira Island	A/Alaska/1935	7	0.07	0.10,0.07,0.05,0.04,0.04,0.03,0.02	4873.68,2828.04,415.65,73.35,1263.24,391.20,154.85	0.02	0.313573	-0.635093	0.000129	0.223829
Brazil Mixed	A/Alaska/1935	4	0.06	0.07,0.05,0.05,0.03	7131.78,594.32,180.88,2093.02	0.02	0.249461	-1.12122	0.000124	0.190429
Cameroon Beti	A/Alaska/1935	8	0.15	0.23,0.07,0.05,0.04,0.04,0.03,0.02,0.02	5307.16,2457.28,358.01,152.56,1255.09,303.09,87.47,79.33	0.09	0.611267	-0.164468	0.000179	0.44193
China Canton Han	A/Alaska/1935	7	0.61	1.11,0.09,0.06,0.05,0.04,0.04,0.03	5139.01,3503.70,144.15,366.94,694.56,138.54,13.10	0.51	0.848649	-0.057417	0.443162	1.81739
China Guangzhou	A/Alaska/1935	7	4.56	8.08,0.13,0.09,0.06,0.05,0.04,0.04	5597.44,131.90,3311.48,295.01,53.85,486.22,124.09	3.97	0.871043	-0.240778	0.621553	13.6841
China Guizhou Province Bouyei	A/Alaska/1935	1	0.39	0.39	10000	0	0	-1	0.260988	1.15845
China Guizhou Province Shui	A/Alaska/1935	2	0.75	0.77,0.06	9732.70,267.30	0.11	0.15217	-5.87202	0.835997	2.25318
China Inner Mongolia Region	A/Alaska/1935	6	0.43	1.20,0.09,0.06,0.04,0.04,0.03	3117.38,4397.87,762.20,1227.13,373.48,121.95	0.52	1.22278	0.809029	0.163848	1.27612
China North Han	A/Alaska/1935	4	1.42	3.32,0.09,0.05,0.04	4122.00,5285.40,379.08,213.51	1.59	1.12498	0.356645	0.47304	4.24634
China Qinghai Province Hui	A/Alaska/1935	4	0.2	0.47,0.09,0.06,0.04	3465.01,2968.40,2268.62,1297.97	0.19	0.937674	0.622812	0.000257	0.611419
China South Han	A/Alaska/1935	6	0.73	1.06,0.09,0.06,0.05,0.04,0.03	6631.49,2713.03,324.54,262.19,46.36,22.38	0.46	0.631439	-0.691742	0.618816	2.19387
China Southwest Dai	A/Alaska/1935	1	0.45	0.45	10000	0	0	-1	0.459002	1.33821
China Tibet Region Tibetan	A/Alaska/1935	5	0.18	0.29,0.09,0.07,0.05,0.03	5145.57,2363.21,243.72,1998.10,249.41	0.11	0.611165	-0.09856	0.00022	0.544931
China Yunnan Province Bulang	A/Alaska/1935	3	2.33	2.40,0.09,0.05	9724.25,228.61,47.13	0.38	0.162498	-5.76751	0.977418	6.99525
China Yunnan Province Han	A/Alaska/1935	5	1.58	1.99,0.09,0.06,0.05,0.04	7828.79,1636.39,396.91,89.14,48.77	0.79	0.498487	-1.37266	0.817383	4.72905
China Yunnan Province Hani pop 2	A/Alaska/1935	5	0.47	0.56,0.07,0.05,0.04,0.03	8051.08,1688.47,147.14,109.93,3.38	0.2	0.425286	-1.54239	0.432187	1.39538
China Yunnan Province Lisu	A/Alaska/1935	5	1.15	1.36,0.13,0.09,0.07,0.05	8309.68,321.34,1056.34,266.48,46.16	0.48	0.415258	-1.76852	0.838369	3.44074
China Yunnan Province Nu	A/Alaska/1935	5	0.9	1.09,0.09,0.07,0.05,0.04	8179.43,1595.35,45.05,118.87,61.31	0.39	0.428368	-1.64883	0.787774	2.71294
Czech Republic	A/Alaska/1935	8	0.15	0.60,0.09,0.07,0.05,0.05,0.04,0.04,0.03	1494.19,3214.19,2561.29,892.90,40.00,313.55,1034.84,449.03	0.19	1.29798	1.92819	0.000178	0.438048
Germany DKMS - China minority	A/Alaska/1935	6	0.35	0.58,0.09,0.07,0.05,0.04,0.03	5420.90,2830.19,188.68,863.57,420.90,275.76	0.25	0.727765	-0.177393	0.061139	1.04807
Germany DKMS - Italy minority	A/Alaska/1935	8	0.17	0.71,0.12,0.09,0.07,0.05,0.04,0.04,0.03	1615.34,138.89,3167.27,2412.44,525.36,270.23,1354.17,516.30	0.24	1.39462	1.813	0.000204	0.508906
Germany DKMS - Portugal minority	A/Alaska/1935	7	0.09	0.43,0.12,0.09,0.07,0.05,0.04,0.04	725.23,62.36,3365.87,3472.96,839.09,307.71,1226.79	0.09	1.0066	3.10283	0.000139	0.281254
Germany DKMS - Spain minority	A/Alaska/1935	8	0.09	0.41,0.12,0.09,0.07,0.05,0.04,0.04,0.03	711.02,67.72,3170.81,3790.42,968.34,321.65,604.37,365.67	0.09	0.971687	3.14477	0.000139	0.278392
Germany DKMS - Turkey minority	A/Alaska/1935	10	0.47	2.05,0.11,0.09,0.07,0.05,0.05,0.04,0.04,0.03,0.03	2019.43,131.01,3494.47,1703.19,248.48,90.35,56.47,1926.81,216.85,112.94	0.8	1.70726	1.48266	0.13555	1.40226
Israel Arab Druze	A/Alaska/1935	5	0.1	0.12,0.07,0.05,0.04,0.04	6738.93,2059.62,108.40,90.33,1002.71	0.03	0.307147	-1.00207	0.000142	0.295411
Italy pop 5	A/Alaska/1935	6	0.06	0.09,0.07,0.05,0.04,0.04,0.03	3822.11,1599.89,463.20,130.72,3242.40,741.69	0.03	0.403294	0.079041	0.000123	0.190128
Japan Central	A/Alaska/1935	5	0.08	0.14,0.09,0.06,0.05,0.04	2502.63,1279.45,2992.65,1257.69,1967.58	0.04	0.485211	0.750387	0.000132	0.241271
Japan pop 3	A/Alaska/1935	5	0.3	0.43,0.09,0.06,0.05,0.04	6520.76,866.15,1648.48,627.99,336.62	0.17	0.576312	-0.647025	0.001042	0.90469
Japan pop 5	A/Alaska/1935	5	0.4	0.55,0.09,0.06,0.05,0.04	6793.46,825.41,1681.25,426.02,273.87	0.23	0.574122	-0.772953	0.227905	1.18957
Kenya	A/Alaska/1935	8	0.07	0.16,0.06,0.04,0.03,0.02,0.02,0.02,0.01	2139.67,3150.07,1173.85,1233.28,1292.72,460.62,282.32,267.46	0.05	0.763069	1.10892	0.000125	0.203155
Kenya Luo	A/Alaska/1935	11	0.14	0.48,0.09,0.05,0.04,0.04,0.03,0.03,0.02,0.02,0.02,0.02	2131.41,2719.02,934.83,646.37,240.38,304.49,646.37,379.27,1260.68,512.82,224.36	0.18	1.24468	1.33118	0.000175	0.428321
Kenya Nandi	A/Alaska/1935	13	0.1	0.28,0.09,0.06,0.04,0.04,0.03,0.03,0.03,0.02,0.02,0.02,0.02,0.02	2067.71,2089.62,1524.60,1049.68,131.51,453.00,516.32,85.24,601.56,740.38,370.19,255.72,114.47	0.1	0.979574	1.24617	0.000142	0.296603
Mali Bandiagara	A/Alaska/1935	17	0.26	0.85,0.09,0.06,0.05,0.05,0.04,0.03,0.03,0.03,0.03,0.02,0.02,0.02,0.02,0.02,0.02,0.01	2686.30,637.81,1433.45,1462.74,444.19,504.39,221.28,35.80,1343.96,113.90,136.67,240.81,161.08,341.69,78.10,45.56,112.27	0.35	1.36089	1.0361	0.000458	0.782181
Mexico City Mestizo pop 2	A/Alaska/1935	3	0.08	0.10,0.06,0.04	6216.22,1145.43,2638.35	0.03	0.369447	-0.631075	0.000132	0.240771
Mexico Oaxaca Mixtec	A/Alaska/1935	3	0.08	0.18,0.06,0.04	2356.98,4011.09,3631.93	0.05	0.672178	1.07239	0.000132	0.242523
Poland	A/Alaska/1935	8	0.12	0.29,0.12,0.09,0.07,0.05,0.04,0.04,0.03	2308.83,536.38,864.88,4196.36,1215.66,432.44,141.05,304.38	0.09	0.791788	1.17704	0.000155	0.354314
Russia Tuva pop 2	A/Alaska/1935	5	0.44	0.95,0.09,0.07,0.05,0.04	4156.48,2720.05,1754.28,678.48,690.71	0.43	0.991258	0.338129	0.223678	1.31225
Senegal Niokholo Mandenka	A/Alaska/1935	14	0.07	0.33,0.10,0.07,0.06,0.05,0.05,0.04,0.04,0.03,0.03,0.02,0.02,0.02,0.02	636.94,684.71,207.01,3009.55,597.13,549.36,835.99,668.79,756.37,517.52,429.94,843.95,71.66,191.08	0.07	1.06977	3.06573	0.000125	0.199159
Singapore Riau Malay	A/Alaska/1935	1	0.23	0.23	10000	0	0	-1	0.000323	0.690534
South Korea pop 3	A/Alaska/1935	8	0.57	2.69,0.13,0.09,0.06,0.05,0.04,0.04,0.03	1877.21,2178.28,1953.96,472.26,2054.31,678.87,336.48,448.64	1.02	1.7922	1.59601	0.175303	1.71061
Taiwan Han Chinese	A/Alaska/1935	7	1.36	2.23,0.09,0.06,0.05,0.04,0.04,0.03	5956.26,3224.62,178.23,136.52,414.61,61.94,27.81	1.05	0.774629	-0.389652	0.646812	4.08431
Taiwan pop 2	A/Alaska/1935	7	0.82	1.49,0.09,0.06,0.05,0.04,0.03,0.03	5247.07,3406.84,107.25,450.04,596.37,172.40,20.05	0.7	0.862453	-0.100207	0.52974	2.44999
Thailand	A/Alaska/1935	2	0.34	0.35,0.06	9614.57,385.43	0.06	0.16565	-4.7973	0.034409	1.01519
USA African American	A/Alaska/1935	13	0.14	0.51,0.09,0.07,0.05,0.05,0.04,0.04,0.03,0.03,0.03,0.02,0.02,0.02	1965.58,1884.06,1648.55,362.32,72.46,570.65,733.70,271.74,543.48,244.57,63.41,905.80,733.70	0.18	1.2891	1.46884	0.000174	0.426082
USA African American pop 3	A/Alaska/1935	13	0.2	0.69,0.09,0.07,0.05,0.04,0.04,0.03,0.03,0.03,0.02,0.02,0.02,0.02	2284.57,2214.43,1432.87,921.84,430.86,751.50,490.98,551.10,130.26,460.92,120.24,80.16,130.26	0.27	1.32594	1.27127	0.000251	0.601968
USA African American pop 4	A/Alaska/1935	15	0.16	0.57,0.11,0.09,0.07,0.05,0.05,0.04,0.03,0.03,0.03,0.02,0.02,0.02,0.02,0.02	2049.36,75.11,2435.62,1373.39,643.78,407.73,751.07,364.81,515.02,150.21,708.15,203.86,96.57,32.19,193.13	0.21	1.28978	1.41746	0.000193	0.482861
USA Alaska Yupik	A/Alaska/1935	9	0.57	0.72,0.10,0.09,0.07,0.06,0.06,0.05,0.04,0.03	7632.81,132.02,150.14,43.72,1554.64,259.73,49.47,168.26,9.20	0.28	0.49291	-1.24045	0.562536	1.70118
USA Arizona Gila River Amerindian	A/Alaska/1935	6	0.29	1.58,0.09,0.07,0.06,0.05,0.04	1501.36,2882.97,2027.26,135.01,112.75,3340.65	0.54	1.87651	1.95368	0.000742	0.866535
USA Asian	A/Alaska/1935	4	0.05	0.07,0.05,0.04,0.04	2219.73,2068.39,3430.49,2281.39	0.01	0.218874	0.44671	0.000117	0.147206
USA Asian pop 2	A/Alaska/1935	4	0.25	0.28,0.07,0.05,0.04	8629.55,920.77,107.07,342.61	0.08	0.305567	-2.12044	0.000398	0.748908
USA Hispanic	A/Alaska/1935	5	0.06	0.09,0.07,0.05,0.04,0.03	3442.87,2613.89,477.97,2613.89,851.38	0.02	0.354529	-0.146532	0.000123	0.188452
USA Hispanic pop 2	A/Alaska/1935	5	0.07	0.09,0.07,0.05,0.04,0.03	3646.62,2650.38,545.11,2368.42,789.47	0.02	0.360512	-0.120135	0.000124	0.195666
USA Mexican American Mestizo	A/Alaska/1935	6	0.07	0.10,0.07,0.05,0.04,0.04,0.03	3842.86,2200.00,485.71,128.57,2657.14,685.71	0.03	0.414083	0.065095	0.000126	0.207427
USA North American Native	A/Alaska/1935	10	0.13	0.37,0.10,0.09,0.07,0.07,0.06,0.05,0.05,0.04,0.03	2338.85,105.73,1294.27,836.94,1664.97,383.44,722.29,477.71,1866.24,309.55	0.13	1.00508	1.20171	0.000164	0.391994
USA South Texas Hispanic	A/Alaska/1935	4	0.09	0.11,0.07,0.04,0.03	6751.45,2127.17,855.49,265.90	0.03	0.304414	-1.03016	0.000139	0.282908
Uganda Kampala	A/Alaska/1935	5	0.05	0.07,0.05,0.04,0.03,0.02	5956.58,569.88,624.15,230.66,2618.72	0.02	0.420102	-0.565857	0.000119	0.162786
Uganda Kampala pop 2	A/Alaska/1935	12	0.23	0.63,0.08,0.06,0.04,0.04,0.03,0.03,0.02,0.02,0.02,0.02,0.02	3007.23,2590.42,1064.42,447.81,134.34,254.91,785.39,265.24,947.30,296.25,96.45,110.23	0.27	1.17265	0.845563	0.000313	0.680525
Vietnam Hanoi Kinh pop 2	A/Alaska/1935	2	1.09	1.32,0.09	8136.56,1863.44	0.48	0.439783	-1.61141	0.818134	3.27148
Zimbabwe Harare Shona	A/Alaska/1935	9	0.32	0.61,0.09,0.05,0.04,0.03,0.02,0.02,0.02,0.02	4925.50,1187.55,1038.56,179.67,1354.08,486.42,376.86,376.86,74.50	0.28	0.872664	0.017784	0.003215	0.971666
Australia Cape York Peninsula Aborigine	A/Alaska/47/2009	5	0.19	0.22,0.07,0.06,0.04,0.04	8376.84,930.23,607.50,56.95,28.48	0.06	0.289492	-1.84735	0.000237	0.578629
Australia Yuendumu Aborigine	A/Alaska/47/2009	1	0.29	0.29	10000	0	0	1	0.000817	0.878009
Azores Terceira Island	A/Alaska/47/2009	5	0.08	0.09,0.06,0.04,0.03,0.02	7383.86,733.50,1332.52,395.27,154.85	0.02	0.273779	-1.26582	0.00013	0.231645
Brazil Mixed	A/Alaska/47/2009	5	0.07	0.10,0.07,0.05,0.04,0.03	1757.11,5374.68,594.32,1291.99,981.91	0.02	0.309358	0.116737	0.000126	0.203616
Cameroon Beti	A/Alaska/47/2009	12	0.15	0.23,0.07,0.06,0.05,0.04,0.04,0.04,0.03,0.02,0.02,0.02,0.02	5187.14,2563.06,270.55,67.13,115.95,1139.14,187.14,166.80,122.05,40.68,65.09,75.26	0.09	0.603548	-0.131487	0.00018	0.445287
China Canton Han	A/Alaska/47/2009	5	0.17	0.18,0.05,0.04,0.03,0.03	8783.11,222.78,918.28,49.61,26.21	0.05	0.274706	-2.31949	0.0002	0.499429
China Guangzhou	A/Alaska/47/2009	3	0.2	0.21,0.05,0.04	9328.81,35.90,635.29	0.04	0.211445	-3.46141	0.000252	0.604034
China Guizhou Province Bouyei	A/Alaska/47/2009	1	0.34	0.34	10000	0	0	1	0.069272	1.03488
China Guizhou Province Shui	A/Alaska/47/2009	1	0.6	0.6	10000	0	0	-1	0.731218	1.79667
China Inner Mongolia Region	A/Alaska/47/2009	4	0.11	0.13,0.05,0.04,0.04	7919.21,358.23,1227.13,495.43	0.04	0.31706	-1.44843	0.00015	0.331565
China North Han	A/Alaska/47/2009	3	0.15	0.16,0.05,0.04	9411.76,305.01,283.22	0.03	0.176374	-3.76257	0.000185	0.459463
China Qinghai Province Hui	A/Alaska/47/2009	4	0.11	0.14,0.05,0.04,0.04	7370.20,1100.45,231.38,1297.97	0.04	0.364074	-1.09277	0.00015	0.334267
China South Han	A/Alaska/47/2009	6	0.64	0.92,0.08,0.05,0.04,0.04,0.03	6631.49,2898.48,228.62,172.66,44.76,23.98	0.4	0.62755	-0.691335	0.565977	1.91545
China Southwest Dai	A/Alaska/47/2009	1	0.39	0.39	10000	0	0	1	0.293192	1.18317
China Tibet Region Tibetan	A/Alaska/47/2009	3	0.13	0.15,0.05,0.04	7752.49,1860.60,386.91	0.04	0.340864	-1.32608	0.000164	0.389954
China Yunnan Province Bulang	A/Alaska/47/2009	1	1.21	1.21	10000	0	0	1	0.97039	3.62692
China Yunnan Province Han	A/Alaska/47/2009	4	1.42	1.80,0.08,0.05,0.04	7828.79,2029.94,100.91,40.36	0.71	0.498268	-1.37251	0.809797	4.26966
China Yunnan Province Hani pop 2	A/Alaska/47/2009	7	0.63	0.83,0.09,0.08,0.07,0.05,0.04,0.03	7415.72,232.83,617.32,1425.75,195.06,109.37,3.95	0.33	0.523103	-1.1051	0.611757	1.90082
China Yunnan Province Lisu	A/Alaska/47/2009	4	0.49	0.52,0.07,0.05,0.04	9511.45,442.39,29.61,16.55	0.1	0.193533	-4.186	0.550802	1.48118
China Yunnan Province Nu	A/Alaska/47/2009	3	0.36	0.37,0.05,0.04	9809.81,105.11,85.09	0.04	0.121053	-7.04772	0.164629	1.09355
Czech Republic	A/Alaska/47/2009	8	0.14	0.52,0.09,0.07,0.05,0.04,0.04,0.03,0.03	1494.19,3152.26,2569.03,987.10,1330.32,232.26,118.71,116.13	0.16	1.178	1.90432	0.000169	0.407985
Germany DKMS - China minority	A/Alaska/47/2009	4	0.16	0.18,0.05,0.04,0.03	8439.77,863.57,471.70,224.96	0.05	0.314524	-1.90517	0.000195	0.487034
Germany DKMS - Italy minority	A/Alaska/47/2009	11	0.09	0.13,0.07,0.05,0.04,0.04,0.04,0.04,0.03,0.03,0.03,0.02	4897.34,2423.01,569.14,141.91,1367.75,66.43,215.88,163.04,107.19,39.25,9.06	0.04	0.426842	-0.157428	0.000137	0.271504
Germany DKMS - Portugal minority	A/Alaska/47/2009	10	0.09	0.36,0.09,0.07,0.06,0.05,0.04,0.04,0.04,0.03,0.03	725.23,3407.89,1744.61,1764.95,843.16,153.18,936.70,193.85,173.51,56.93	0.08	0.845708	2.94138	0.000138	0.272841
Germany DKMS - Spain minority	A/Alaska/47/2009	9	0.1	0.55,0.09,0.07,0.06,0.05,0.04,0.04,0.04,0.03	594.21,3341.80,2434.40,1418.66,924.33,194.68,717.79,208.23,165.90	0.11	1.14151	3.55288	0.000143	0.298891
Germany DKMS - Turkey minority	A/Alaska/47/2009	9	0.4	1.72,0.09,0.07,0.05,0.04,0.04,0.03,0.03,0.03	2019.43,3616.44,1741.59,255.25,2032.98,103.91,97.13,97.13,36.14	0.66	1.64351	1.48153	0.091357	1.21304
Israel Arab Druze	A/Alaska/47/2009	5	0.1	0.13,0.07,0.05,0.04,0.03	6729.90,2095.75,81.30,840.11,252.94	0.03	0.308681	-0.986599	0.000146	0.314284
Italy pop 5	A/Alaska/47/2009	6	0.07	0.09,0.06,0.04,0.04,0.03,0.03	4859.34,1054.28,3339.02,238.70,224.50,284.17	0.03	0.381333	-0.062305	0.000125	0.199489
Japan Central	A/Alaska/47/2009	4	0.08	0.11,0.07,0.05,0.04	3478.16,3296.56,1257.69,1967.58	0.03	0.361902	0.123998	0.00013	0.233081
Japan pop 3	A/Alaska/47/2009	4	0.24	0.30,0.07,0.05,0.04	7251.20,1784.19,395.16,569.45	0.11	0.453652	-1.02312	0.00035	0.71409
Japan pop 5	A/Alaska/47/2009	4	0.29	0.36,0.07,0.05,0.04	7531.38,1768.73,254.85,445.04	0.13	0.443591	-1.18249	0.0007	0.8575
Kenya	A/Alaska/47/2009	11	0.05	0.11,0.09,0.05,0.03,0.02,0.02,0.02,0.02,0.02,0.01,0.01	2005.94,742.94,2986.63,1961.37,312.04,356.61,624.07,163.45,341.75,401.19,104.01	0.03	0.628575	0.76903	0.000118	0.155792
Kenya Luo	A/Alaska/47/2009	14	0.11	0.35,0.09,0.05,0.05,0.04,0.03,0.03,0.03,0.02,0.02,0.02,0.02,0.02,0.01	2019.23,2836.54,320.51,555.56,763.89,74.79,293.80,122.86,625.00,69.44,1586.54,192.31,325.85,213.68	0.12	1.10852	1.30799	0.00015	0.334022
Kenya Nandi	A/Alaska/47/2009	20	0.08	0.24,0.10,0.08,0.06,0.05,0.05,0.04,0.04,0.03,0.03,0.03,0.02,0.02,0.02,0.02,0.02,0.02,0.02,0.01,0.01	1536.78,1120.31,1380.91,299.56,243.55,888.94,1154.41,124.21,119.34,280.08,241.11,474.91,141.26,959.57,272.77,63.32,170.48,392.11,90.11,46.27	0.07	0.941272	1.47501	0.000131	0.238019
Mali Bandiagara	A/Alaska/47/2009	19	0.28	1.04,0.10,0.09,0.07,0.06,0.05,0.04,0.03,0.03,0.02,0.02,0.02,0.02,0.02,0.02,0.02,0.02,0.01,0.01	2351.12,335.18,584.12,1475.76,113.90,1498.54,724.05,297.75,930.69,527.17,45.56,43.93,148.06,180.61,164.33,11.39,388.87,60.20,118.78	0.42	1.50264	1.24064	0.000639	0.844292
Mexico City Mestizo pop 2	A/Alaska/47/2009	5	0.09	0.12,0.07,0.05,0.04,0.03	5096.53,1866.15,341.06,2335.91,360.36	0.04	0.416005	-0.268899	0.000136	0.266328
Mexico Oaxaca Mixtec	A/Alaska/47/2009	2	0.07	0.09,0.04	6368.07,3631.93	0.03	0.342565	-0.568907	0.000128	0.221333
Poland	A/Alaska/47/2009	8	0.12	0.35,0.15,0.10,0.07,0.05,0.04,0.04,0.03	1714.92,593.91,1273.20,4324.42,1226.80,269.12,293.24,304.38	0.11	0.896624	1.57769	0.000157	0.36256
Russia Tuva pop 2	A/Alaska/47/2009	4	0.44	0.95,0.09,0.07,0.04	4156.48,1528.12,2878.97,1436.43	0.43	0.993206	0.338717	0.222484	1.31079
Senegal Niokholo Mandenka	A/Alaska/47/2009	16	0.07	0.40,0.14,0.10,0.08,0.07,0.06,0.05,0.04,0.04,0.03,0.03,0.02,0.02,0.02,0.02,0.02	445.86,191.08,95.54,429.94,3025.48,804.14,573.25,1512.74,103.50,79.62,262.74,589.17,222.93,167.20,1234.08,262.74	0.08	1.14653	3.70472	0.000125	0.199995
Singapore Riau Malay	A/Alaska/47/2009	1	0.23	0.23	10000	0	0	1	0.000312	0.67965
South Korea pop 3	A/Alaska/47/2009	4	0.1	0.13,0.05,0.04,0.03	6463.99,1806.38,1263.28,466.35	0.04	0.411873	-0.641371	0.000143	0.302299
Taiwan Han Chinese	A/Alaska/47/2009	5	0.2	0.22,0.05,0.05,0.04,0.03	9356.59,41.71,97.33,476.55,27.81	0.04	0.207132	-3.55243	0.000259	0.61451
Taiwan pop 2	A/Alaska/47/2009	6	0.18	0.20,0.05,0.04,0.03,0.03,0.02	8758.14,453.04,630.45,78.18,61.14,19.04	0.05	0.28583	-2.28709	0.000214	0.531706
Thailand	A/Alaska/47/2009	1	0.27	0.27	10000	0	0	1	0.000504	0.801818
USA African American	A/Alaska/47/2009	14	0.13	0.51,0.11,0.09,0.07,0.06,0.05,0.04,0.04,0.03,0.03,0.02,0.02,0.02,0.02	1711.96,253.62,1594.20,1784.42,244.57,181.16,706.52,942.03,81.52,144.93,652.17,896.74,443.84,362.32	0.17	1.32961	1.66754	0.000164	0.390606
USA African American pop 3	A/Alaska/47/2009	17	0.26	1.35,0.28,0.09,0.07,0.06,0.05,0.04,0.04,0.04,0.03,0.03,0.03,0.02,0.02,0.02,0.02,0.01	1472.95,561.12,2394.79,1332.67,240.48,160.32,721.44,1032.06,180.36,80.16,320.64,420.84,290.58,480.96,100.20,140.28,70.14	0.46	1.75679	1.93297	0.000449	0.778056
USA African American pop 4	A/Alaska/47/2009	15	0.22	1.32,0.28,0.10,0.08,0.07,0.05,0.04,0.04,0.03,0.03,0.02,0.02,0.02,0.02,0.01	1223.18,482.83,354.08,3057.94,890.56,633.05,1040.77,182.40,236.05,246.78,364.81,761.80,203.86,214.59,107.30	0.41	1.86034	2.23556	0.0003	0.666508
USA Alaska Yupik	A/Alaska/47/2009	8	0.83	1.18,0.11,0.09,0.07,0.06,0.05,0.04,0.03	6828.60,798.17,142.66,1742.17,289.35,151.01,44.58,3.45	0.51	0.615972	-0.787603	0.663569	2.48507
USA Arizona Gila River Amerindian	A/Alaska/47/2009	7	0.24	1.23,0.09,0.07,0.06,0.05,0.04,0.04	1501.20,2879.95,2019.62,151.39,82.22,24.97,3340.65	0.42	1.73283	1.94865	0.000359	0.722188
USA Asian	A/Alaska/47/2009	3	0.05	0.06,0.04,0.04	4288.12,3430.49,2281.39	0.01	0.181686	-0.003894	0.000117	0.142846
USA Asian pop 2	A/Alaska/47/2009	2	0.2	0.21,0.04	9550.32,449.68	0.03	0.169612	-4.38969	0.000247	0.596026
USA Hispanic	A/Alaska/47/2009	6	0.07	0.09,0.07,0.06,0.05,0.04,0.03	3442.87,2106.05,589.99,336.07,2673.64,851.38	0.02	0.356896	-0.061574	0.000125	0.198996
USA Hispanic pop 2	A/Alaska/47/2009	5	0.07	0.10,0.07,0.05,0.04,0.03	3646.62,2650.38,451.13,2462.41,789.47	0.03	0.365176	-0.009222	0.000126	0.206228
USA Mexican American Mestizo	A/Alaska/47/2009	4	0.07	0.09,0.06,0.04,0.03	5442.86,1114.29,2757.14,685.71	0.03	0.366705	-0.281391	0.000127	0.213915
USA North American Native	A/Alaska/47/2009	10	0.17	0.63,0.12,0.09,0.07,0.06,0.05,0.04,0.04,0.04,0.03	1765.61,533.76,1270.06,2524.84,624.20,675.16,398.73,1416.56,554.14,236.94	0.22	1.31731	1.65867	0.000199	0.496576
USA South Texas Hispanic	A/Alaska/47/2009	4	0.1	0.12,0.07,0.05,0.04	6751.45,1930.64,196.53,1121.39	0.03	0.315734	-0.980899	0.000143	0.299186
Uganda Kampala	A/Alaska/47/2009	6	0.06	0.08,0.06,0.05,0.04,0.04,0.02	3962.01,1641.79,407.06,407.06,963.36,2618.72	0.03	0.473116	-0.271959	0.00012	0.165572
Uganda Kampala pop 2	A/Alaska/47/2009	15	0.39	1.49,0.11,0.09,0.08,0.06,0.05,0.04,0.03,0.03,0.02,0.02,0.02,0.02,0.02,0.01	2338.96,341.03,2449.19,465.04,186.01,127.45,1212.54,378.92,37.89,747.50,48.23,1129.87,134.34,268.69,134.34	0.61	1.55248	1.24994	0.08319	1.17177
Vietnam Hanoi Kinh pop 2	A/Alaska/47/2009	1	0.32	0.32	10000	0	0	-1	0.002777	0.965373
Zimbabwe Harare Shona	A/Alaska/47/2009	9	0.2	0.37,0.09,0.05,0.03,0.03,0.02,0.02,0.02,0.02	4925.50,1187.55,1091.15,127.08,113.94,1292.73,810.69,48.20,403.16	0.17	0.809844	-0.006052	0.000258	0.612047
Australia Cape York Peninsula Aborigine	A/Albany/1618/1951	6	0.45	0.74,0.09,0.07,0.06,0.05,0.04	5619.36,2852.40,1362.13,94.92,52.21,18.98	0.33	0.719058	-0.251687	0.323038	1.3644
Australia Yuendumu Aborigine	A/Albany/1618/1951	1	0.3	0.3	10000	0	0	1	0.00096	0.896259
Azores Terceira Island	A/Albany/1618/1951	7	0.08	0.10,0.07,0.06,0.05,0.04,0.04,0.02	4930.73,2795.44,391.20,65.20,1267.32,395.27,154.85	0.02	0.294114	-0.577661	0.000132	0.2418
Brazil Mixed	A/Albany/1618/1951	4	0.07	0.08,0.06,0.05,0.04	7131.78,594.32,1291.99,981.91	0.02	0.221101	-1.10518	0.000126	0.204272
Cameroon Beti	A/Albany/1618/1951	7	0.13	0.15,0.07,0.04,0.04,0.03,0.03,0.02	7764.44,315.30,1230.68,235.96,138.32,148.49,166.80	0.04	0.355058	-1.37916	0.000161	0.378614
China Canton Han	A/Albany/1618/1951	5	0.78	1.44,0.09,0.05,0.04,0.03	5139.01,3647.85,1136.38,44.00,32.76	0.68	0.871442	-0.056795	0.515289	2.33412
China Guangzhou	A/Albany/1618/1951	2	0.22	0.23,0.05	9333.49,666.51	0.05	0.210812	-3.47332	0.000293	0.658393
China Guizhou Province Bouyei	A/Albany/1618/1951	1	0.39	0.39	10000	0	0	-1	0.28404	1.176
China Guizhou Province Shui	A/Albany/1618/1951	1	0.67	0.67	10000	0	0	-1	0.79976	2.01078
China Inner Mongolia Region	A/Albany/1618/1951	4	0.13	0.16,0.07,0.05,0.04	7378.05,907.01,1448.17,266.77	0.05	0.35862	-1.12643	0.000164	0.389435
China North Han	A/Albany/1618/1951	6	2.02	4.79,0.09,0.07,0.06,0.05,0.04	4108.93,5272.33,34.86,287.58,139.43,156.86	2.31	1.14523	0.36214	0.480662	6.06146
China Qinghai Province Hui	A/Albany/1618/1951	4	0.12	0.15,0.06,0.04,0.04	7285.55,1365.69,1151.24,197.52	0.04	0.359551	-1.06009	0.000159	0.372963
China South Han	A/Albany/1618/1951	4	0.93	1.36,0.09,0.05,0.04	6631.49,2898.48,388.49,81.53	0.6	0.647057	-0.691125	0.674699	2.79584
China Southwest Dai	A/Albany/1618/1951	1	0.45	0.45	10000	0	0	-1	0.471403	1.3522
China Tibet Region Tibetan	A/Albany/1618/1951	4	0.22	0.36,0.09,0.06,0.04	5142.72,2550.97,1993.36,312.94	0.14	0.644424	-0.08062	0.000299	0.665701
China Yunnan Province Bulang	A/Albany/1618/1951	1	1.5	1.5	10000	0	0	-1	0.988444	4.51256
China Yunnan Province Han	A/Albany/1618/1951	4	2.13	2.69,0.09,0.06,0.04	7830.47,2029.94,48.77,90.82	1.07	0.504534	-1.37319	0.8246	6.38844
China Yunnan Province Hani pop 2	A/Albany/1618/1951	3	0.91	1.20,0.09,0.05	7428.68,2242.08,329.24	0.49	0.534281	-1.11212	0.732672	2.73401
China Yunnan Province Lisu	A/Albany/1618/1951	2	0.43	0.43,0.05	9953.84,46.16	0.03	0.059473	-14.6423	0.414583	1.29269
China Yunnan Province Nu	A/Albany/1618/1951	4	1.23	1.49,0.09,0.06,0.05	8160.66,1614.11,163.91,61.31	0.54	0.440679	-1.63223	0.832519	3.68894
Czech Republic	A/Albany/1618/1951	9	0.2	1.03,0.17,0.11,0.09,0.07,0.06,0.05,0.04,0.04	1260.65,411.61,85.16,3267.10,2255.48,952.26,230.97,1069.68,467.10	0.32	1.61129	2.22205	0.000246	0.593899
Germany DKMS - China minority	A/Albany/1618/1951	5	0.43	0.73,0.09,0.06,0.04,0.03	5420.90,2982.58,631.35,776.49,188.68	0.33	0.756092	-0.175109	0.269322	1.29413
Germany DKMS - Italy minority	A/Albany/1618/1951	7	0.17	0.66,0.09,0.07,0.06,0.04,0.04,0.03	1651.57,3691.12,2051.63,502.72,1553.44,442.33,107.19	0.22	1.2944	1.77403	0.000203	0.507722
Germany DKMS - Portugal minority	A/Albany/1618/1951	7	0.1	0.40,0.12,0.09,0.07,0.06,0.05,0.04	749.63,46.09,3483.80,3363.16,847.23,1098.01,412.09	0.09	0.90913	3.01795	0.000142	0.293332
Germany DKMS - Spain minority	A/Albany/1618/1951	8	0.1	0.41,0.12,0.09,0.07,0.06,0.05,0.04,0.04	711.02,81.26,3177.59,3788.73,949.72,297.95,619.60,374.13	0.09	0.910991	3.13849	0.000141	0.292715
Germany DKMS - Turkey minority	A/Albany/1618/1951	7	0.44	1.85,0.09,0.07,0.05,0.04,0.04,0.03	2039.76,4639.71,697.99,289.13,2103.00,173.93,56.47	0.72	1.64099	1.46638	0.1203	1.30737
Israel Arab Druze	A/Albany/1618/1951	6	0.11	0.13,0.07,0.05,0.04,0.04,0.03	6892.50,1933.15,72.27,849.14,189.70,63.23	0.03	0.292185	-1.03766	0.000146	0.316379
Italy pop 5	A/Albany/1618/1951	5	0.07	0.10,0.07,0.06,0.04,0.04	4322.25,1119.64,483.09,3353.23,721.80	0.03	0.359093	0.000388	0.000127	0.21148
Japan Central	A/Albany/1618/1951	4	0.1	0.18,0.09,0.06,0.04	2502.63,4272.10,1993.10,1232.18	0.05	0.485324	0.800772	0.000142	0.298245
Japan pop 3	A/Albany/1618/1951	4	0.4	0.56,0.09,0.06,0.04	6520.76,2514.64,610.70,353.91	0.23	0.585954	-0.643495	0.22348	1.18702
Japan pop 5	A/Albany/1618/1951	4	0.51	0.72,0.09,0.06,0.04	6793.46,2506.66,418.41,281.48	0.3	0.579512	-0.771181	0.462865	1.54222
Kenya	A/Albany/1618/1951	8	0.07	0.14,0.06,0.04,0.03,0.02,0.02,0.02,0.01	2748.89,1931.65,1456.17,1560.18,1649.33,148.59,401.19,104.01	0.05	0.719659	0.779599	0.000124	0.196288
Kenya Luo	A/Albany/1618/1951	15	0.14	0.48,0.09,0.07,0.06,0.05,0.05,0.04,0.03,0.03,0.03,0.02,0.02,0.02,0.02,0.01	2131.41,2708.33,58.76,470.09,21.37,641.03,464.74,181.62,934.83,336.54,1314.10,224.36,144.23,176.28,192.31	0.18	1.22703	1.31887	0.000176	0.433191
Mali Bandiagara	A/Albany/1618/1951	19	0.26	0.85,0.09,0.06,0.04,0.04,0.03,0.03,0.03,0.03,0.03,0.02,0.02,0.02,0.02,0.02,0.02,0.02,0.02,0.01	2686.30,2066.38,372.60,1713.31,242.43,130.17,484.87,1047.84,136.67,66.71,69.96,112.27,284.74,35.80,34.17,312.40,48.81,37.42,117.15	0.35	1.34249	1.03106	0.000475	0.789967
Mexico City Mestizo pop 2	A/Albany/1618/1951	4	0.09	0.12,0.07,0.06,0.04	5849.42,1209.78,263.84,2676.96	0.03	0.36275	-0.506034	0.000137	0.271695
Mexico Oaxaca Mixtec	A/Albany/1618/1951	2	0.08	0.11,0.04	6368.07,3631.93	0.03	0.358462	-0.568907	0.000134	0.254291
Poland	A/Albany/1618/1951	9	0.13	0.35,0.19,0.12,0.09,0.07,0.06,0.05,0.04,0.04	1714.92,593.91,664.44,783.22,4426.50,966.96,387.90,157.76,304.38	0.11	0.845884	1.46727	0.000162	0.381857
Russia Tuva pop 2	A/Albany/1618/1951	4	0.16	0.19,0.07,0.06,0.04	7567.24,996.33,201.71,1234.72	0.06	0.364988	-1.24154	0.000188	0.467202
Senegal Niokholo Mandenka	A/Albany/1618/1951	12	0.08	0.33,0.09,0.07,0.06,0.05,0.04,0.03,0.03,0.03,0.02,0.02,0.02	636.94,3519.11,835.99,589.17,1464.97,214.97,732.48,310.51,159.24,1218.15,55.73,262.74	0.07	0.935076	2.78265	0.000129	0.225895
Singapore Riau Malay	A/Albany/1618/1951	1	0.25	0.25	10000	0	0	1	0.000418	0.760941
South Korea pop 3	A/Albany/1618/1951	6	0.16	0.29,0.09,0.07,0.06,0.05,0.04	4079.10,2331.76,82.64,2266.82,767.41,472.26	0.11	0.693931	0.316058	0.000191	0.477108
Taiwan pop 2	A/Albany/1618/1951	5	1.07	1.96,0.09,0.05,0.04,0.03	5246.07,3514.08,816.88,285.66,137.32	0.94	0.880673	-0.099225	0.565893	3.19869
Thailand	A/Albany/1618/1951	1	0.31	0.31	10000	0	0	-1	0.001343	0.926205
USA African American	A/Albany/1618/1951	12	0.15	0.52,0.09,0.07,0.05,0.04,0.03,0.03,0.03,0.02,0.02,0.02,0.02	1947.46,2173.91,1612.32,1286.23,443.84,652.17,181.16,54.35,833.33,135.87,317.03,362.32	0.19	1.26942	1.4774	0.000179	0.441459
USA African American pop 3	A/Albany/1618/1951	11	0.21	0.72,0.09,0.07,0.04,0.04,0.03,0.03,0.02,0.02,0.02,0.01	2264.53,2605.21,1312.63,1462.93,541.08,741.48,260.52,360.72,250.50,130.26,70.14	0.28	1.3263	1.281	0.000267	0.626313
USA African American pop 4	A/Albany/1618/1951	14	0.16	0.57,0.09,0.07,0.04,0.04,0.03,0.03,0.03,0.03,0.02,0.02,0.02,0.02,0.01	2049.36,2811.16,1405.58,1266.09,321.89,85.84,590.13,182.40,53.65,622.32,278.97,42.92,182.40,107.30	0.21	1.25869	1.40865	0.000197	0.491757
USA Alaska Yupik	A/Albany/1618/1951	8	0.74	0.94,0.13,0.09,0.08,0.07,0.06,0.04,0.03	7627.35,151.01,1690.97,301.44,30.20,145.54,49.76,3.74	0.37	0.493768	-1.2363	0.69457	2.22113
USA Arizona Gila River Amerindian	A/Albany/1618/1951	4	0.38	2.12,0.09,0.06,0.04	1504.54,4987.83,166.98,3340.65	0.73	1.93517	1.952	0.050114	1.13672
USA Asian	A/Albany/1618/1951	1	0.05	0.05	10000	0	0	1	0.000119	0.159376
USA Asian pop 2	A/Albany/1618/1951	2	0.23	0.24,0.05	9550.32,449.68	0.04	0.169419	-4.38969	0.000318	0.685566
USA Hispanic	A/Albany/1618/1951	5	0.07	0.09,0.07,0.06,0.04,0.04	3554.89,2531.74,388.35,2673.64,851.38	0.02	0.318694	-0.099151	0.000126	0.206805
USA Hispanic pop 2	A/Albany/1618/1951	4	0.07	0.10,0.07,0.04,0.04	3890.98,2857.14,2462.41,789.47	0.02	0.324792	-0.073865	0.000127	0.21417
USA Mexican American Mestizo	A/Albany/1618/1951	4	0.08	0.11,0.07,0.04,0.04	4328.57,2242.86,2742.86,685.71	0.03	0.367435	-0.011926	0.00013	0.228249
USA North American Native	A/Albany/1618/1951	10	0.16	0.46,0.13,0.09,0.08,0.06,0.05,0.05,0.04,0.04,0.04	2299.36,142.68,2355.41,1791.08,932.48,170.70,129.94,1384.71,484.08,309.55	0.17	1.04423	1.24073	0.000191	0.47635
USA South Texas Hispanic	A/Albany/1618/1951	4	0.1	0.12,0.07,0.04,0.03	6890.17,1971.10,872.83,265.90	0.03	0.290534	-1.0583	0.000144	0.303805
Uganda Kampala	A/Albany/1618/1951	5	0.06	0.08,0.06,0.05,0.04,0.02	5603.80,407.06,895.52,474.90,2618.72	0.02	0.423887	-0.525007	0.000121	0.173998
Uganda Kampala pop 2	A/Albany/1618/1951	12	0.23	0.63,0.09,0.07,0.06,0.04,0.03,0.03,0.02,0.02,0.02,0.02,0.02	3007.23,2383.74,389.25,306.58,1081.64,1078.19,272.13,874.96,103.34,110.23,265.24,127.45	0.27	1.16309	0.840776	0.000317	0.684454
Vietnam Hanoi Kinh pop 2	A/Albany/1618/1951	1	0.39	0.39	10000	0	0	1	0.274849	1.16892
Zimbabwe Harare Shona	A/Albany/1618/1951	10	0.32	0.61,0.09,0.06,0.04,0.03,0.03,0.02,0.02,0.02,0.02	4925.50,1161.26,179.67,937.77,1481.16,486.42,372.48,56.97,324.28,74.50	0.28	0.87311	0.015892	0.003205	0.97156
Australia Cape York Peninsula Aborigine	A/Albany/4836/1950	5	0.45	0.74,0.09,0.07,0.06,0.05	5619.36,2833.41,1390.60,71.19,85.43	0.33	0.71901	-0.25169	0.323074	1.36443
Australia Yuendumu Aborigine	A/Albany/4836/1950	1	0.3	0.3	10000	0	0	1	0.000941	0.894194
Azores Terceira Island	A/Albany/4836/1950	7	0.08	0.10,0.07,0.06,0.05,0.04,0.04,0.02	4873.68,2828.04,415.65,73.35,1263.24,391.20,154.85	0.02	0.305586	-0.593654	0.000132	0.240317
Brazil Mixed	A/Albany/4836/1950	3	0.07	0.08,0.06,0.04	7131.78,723.51,2144.70	0.02	0.235678	-1.09059	0.000125	0.202657
Cameroon Beti	A/Albany/4836/1950	9	0.12	0.14,0.06,0.05,0.04,0.04,0.03,0.03,0.02,0.02	7764.44,321.40,195.28,1076.08,172.90,193.25,109.85,61.03,105.78	0.04	0.354633	-1.371	0.000156	0.359825
China Canton Han	A/Albany/4836/1950	7	0.78	1.44,0.09,0.06,0.05,0.04,0.03,0.03	5139.01,3639.43,342.60,727.32,116.07,15.91,19.66	0.68	0.868529	-0.05688	0.517764	2.33772
China Guangzhou	A/Albany/4836/1950	5	0.24	0.25,0.08,0.06,0.05,0.04	9040.82,292.67,53.07,489.35,124.09	0.06	0.24848	-2.77042	0.000339	0.705486
China Guizhou Province Bouyei	A/Albany/4836/1950	1	0.42	0.42	10000	0	0	-1	0.373695	1.25187
China Guizhou Province Shui	A/Albany/4836/1950	1	0.66	0.66	10000	0	0	-1	0.791306	1.98
China Inner Mongolia Region	A/Albany/4836/1950	3	0.14	0.17,0.07,0.05	7126.52,1150.91,1722.56	0.05	0.382299	-0.987887	0.00017	0.413126
China North Han	A/Albany/4836/1950	5	2.02	4.79,0.09,0.07,0.06,0.04	4108.93,5267.97,39.22,287.58,296.30	2.31	1.14518	0.362142	0.480743	6.06162
China Qinghai Province Hui	A/Albany/4836/1950	4	0.25	0.58,0.09,0.06,0.04	3465.01,3820.54,1365.69,1348.76	0.24	0.977042	0.631575	0.00039	0.744055
China South Han	A/Albany/4836/1950	4	0.93	1.36,0.10,0.05,0.03	6631.49,2898.48,446.04,23.98	0.6	0.644035	-0.691223	0.677777	2.79998
China Southwest Dai	A/Albany/4836/1950	1	0.48	0.48	10000	0	0	-1	0.543537	1.44268
China Tibet Region Tibetan	A/Albany/4836/1950	4	0.22	0.36,0.09,0.06,0.04	5142.72,2550.97,2018.97,287.34	0.14	0.646698	-0.080192	0.000298	0.66478
China Yunnan Province Bulang	A/Albany/4836/1950	3	1.79	1.80,0.06,0.05	9952.87,5.64,41.49	0.12	0.066987	-14.4836	0.991146	5.36527
China Yunnan Province Han	A/Albany/4836/1950	5	2.13	2.69,0.10,0.08,0.06,0.05	7830.47,1634.71,393.54,50.45,90.82	1.07	0.503646	-1.37325	0.826207	6.39081
China Yunnan Province Hani pop 2	A/Albany/4836/1950	6	0.91	1.20,0.10,0.08,0.06,0.05,0.04	7428.68,845.08,1397.00,90.77,118.39,120.08	0.49	0.536701	-1.1124	0.730246	2.73108
China Yunnan Province Lisu	A/Albany/4836/1950	4	0.49	0.50,0.07,0.06,0.05	9687.36,266.48,32.22,13.93	0.08	0.154104	-5.39445	0.549941	1.46937
China Yunnan Province Nu	A/Albany/4836/1950	5	1.23	1.49,0.09,0.07,0.06,0.05	8160.66,1614.11,45.05,118.87,61.31	0.54	0.439964	-1.63225	0.833307	3.68998
Czech Republic	A/Albany/4836/1950	9	0.2	1.03,0.17,0.11,0.09,0.07,0.06,0.05,0.04,0.04	1260.65,411.61,85.16,2950.97,2516.13,801.29,490.32,1034.84,449.03	0.32	1.61948	2.22096	0.000245	0.591527
Germany DKMS - China minority	A/Albany/4836/1950	6	0.43	0.73,0.09,0.06,0.05,0.04,0.03	5420.90,2989.84,624.09,740.20,94.34,130.62	0.33	0.752955	-0.175175	0.271625	1.29634
Germany DKMS - Italy minority	A/Albany/4836/1950	8	0.17	0.66,0.09,0.07,0.06,0.05,0.04,0.04,0.03	1651.57,3256.34,2419.99,425.72,307.97,1413.04,418.18,107.19	0.22	1.30543	1.77235	0.000202	0.504605
Germany DKMS - Portugal minority	A/Albany/4836/1950	9	0.1	0.40,0.12,0.09,0.08,0.07,0.06,0.05,0.04,0.04	749.63,46.09,3345.53,138.27,3346.89,843.16,279.25,858.07,393.11	0.09	0.914829	3.00372	0.000141	0.292224
Germany DKMS - Spain minority	A/Albany/4836/1950	9	0.1	0.41,0.12,0.09,0.08,0.07,0.06,0.05,0.04,0.04	711.02,81.26,3157.27,69.41,3721.01,963.26,311.49,617.91,367.36	0.09	0.915187	3.1257	0.000141	0.291922
Germany DKMS - Turkey minority	A/Albany/4836/1950	10	0.43	1.85,0.09,0.08,0.07,0.06,0.05,0.04,0.04,0.04,0.03	2039.76,3602.89,1036.82,668.62,124.24,198.78,70.02,1933.59,214.59,110.68	0.72	1.64958	1.46652	0.117854	1.30218
Israel Arab Druze	A/Albany/4836/1950	4	0.11	0.13,0.07,0.05,0.04	6729.90,2095.75,108.40,1065.94	0.03	0.30541	-0.976675	0.000146	0.315704
Italy pop 5	A/Albany/4836/1950	5	0.07	0.10,0.07,0.06,0.04,0.03	3861.89,1560.10,528.56,3333.33,716.11	0.03	0.383292	0.060616	0.000126	0.20694
Japan Central	A/Albany/4836/1950	4	0.09	0.17,0.08,0.06,0.04	2806.54,3968.18,2098.15,1127.12	0.05	0.494802	0.721121	0.00014	0.283787
Japan pop 3	A/Albany/4836/1950	4	0.37	0.52,0.08,0.06,0.04	6656.47,2378.92,627.99,336.62	0.21	0.571536	-0.706634	0.145042	1.10947
Japan pop 5	A/Albany/4836/1950	4	0.48	0.67,0.08,0.06,0.04	6880.94,2419.17,426.02,273.87	0.28	0.571069	-0.814299	0.420101	1.4525
Kenya	A/Albany/4836/1950	8	0.07	0.14,0.06,0.05,0.03,0.03,0.02,0.02,0.02	2748.89,1931.65,1054.98,1961.37,1292.72,356.61,148.59,505.20	0.05	0.701871	0.757891	0.000125	0.200121
Kenya Luo	A/Albany/4836/1950	11	0.14	0.48,0.09,0.06,0.05,0.04,0.03,0.03,0.02,0.02,0.02,0.02	2131.41,2708.33,523.50,1068.38,240.38,940.17,336.54,1314.10,224.36,320.51,192.31	0.18	1.22143	1.31827	0.000177	0.434601
Kenya Nandi	A/Albany/4836/1950	15	0.1	0.28,0.09,0.07,0.06,0.05,0.04,0.04,0.03,0.03,0.03,0.03,0.02,0.02,0.02,0.02	2067.71,2089.62,180.22,1278.62,1115.44,131.51,340.96,124.21,528.49,60.89,557.72,781.78,372.63,233.80,136.39	0.1	0.949742	1.21143	0.000144	0.303673
Mali Bandiagara	A/Albany/4836/1950	18	0.24	0.76,0.08,0.06,0.05,0.05,0.04,0.04,0.03,0.03,0.03,0.03,0.02,0.02,0.02,0.02,0.02,0.02,0.01	2730.23,2022.45,157.83,209.89,1366.74,569.48,122.03,89.49,1506.67,109.01,66.71,66.71,143.18,253.82,16.27,21.15,390.50,157.83	0.32	1.31385	1.00689	0.000366	0.727005
Mexico City Mestizo pop 2	A/Albany/4836/1950	4	0.09	0.12,0.07,0.06,0.04	5102.96,1859.72,398.97,2638.35	0.04	0.403289	-0.282442	0.000137	0.270164
Mexico Oaxaca Mixtec	A/Albany/4836/1950	3	0.09	0.19,0.08,0.04	2356.98,4011.09,3631.93	0.06	0.632363	1.00629	0.000137	0.270722
Poland	A/Albany/4836/1950	9	0.13	0.35,0.19,0.12,0.09,0.07,0.06,0.05,0.04,0.04	1714.92,593.91,664.44,783.22,4318.86,1074.61,387.90,157.76,304.38	0.11	0.848283	1.46428	0.000162	0.381268
Russia Tuva pop 2	A/Albany/4836/1950	3	0.14	0.16,0.05,0.04	8416.87,892.42,690.71	0.04	0.292473	-1.88538	0.000175	0.429498
Senegal Niokholo Mandenka	A/Albany/4836/1950	14	0.07	0.33,0.10,0.08,0.06,0.05,0.04,0.04,0.03,0.03,0.03,0.02,0.02,0.02,0.02	636.94,684.71,3073.25,724.52,461.78,1496.82,183.12,732.48,310.51,159.24,421.97,851.91,55.73,207.01	0.07	0.979299	2.89848	0.000128	0.216177
Singapore Riau Malay	A/Albany/4836/1950	1	0.25	0.25	10000	0	0	-1	0.000421	0.762436
South Korea pop 3	A/Albany/4836/1950	7	0.16	0.29,0.09,0.08,0.06,0.05,0.04,0.04	4079.10,1930.34,478.16,2272.73,454.55,318.77,466.35	0.11	0.694825	0.312823	0.000191	0.476968
Taiwan Han Chinese	A/Albany/4836/1950	5	0.24	0.26,0.07,0.05,0.04,0.03	9180.89,231.32,498.04,68.26,21.49	0.06	0.232828	-3.06994	0.000374	0.733104
Taiwan pop 2	A/Albany/4836/1950	5	0.2	0.22,0.06,0.05,0.04,0.03	8758.14,226.52,806.86,70.16,138.32	0.06	0.287047	-2.28962	0.000247	0.595688
Thailand	A/Albany/4836/1950	1	0.32	0.32	10000	0	0	-1	0.002967	0.967781
USA African American	A/Albany/4836/1950	14	0.15	0.52,0.09,0.07,0.05,0.04,0.04,0.03,0.03,0.03,0.02,0.02,0.02,0.02,0.02	1947.46,1902.17,1884.06,742.75,760.87,208.33,670.29,181.16,54.35,905.80,380.43,45.29,153.99,163.04	0.19	1.27139	1.47717	0.000179	0.440982
USA African American pop 3	A/Albany/4836/1950	9	0.21	0.72,0.09,0.07,0.06,0.04,0.03,0.02,0.02,0.01	2264.53,2234.47,1432.87,230.46,1783.57,1202.40,641.28,140.28,70.14	0.28	1.32833	1.2815	0.000267	0.625587
USA African American pop 4	A/Albany/4836/1950	16	0.16	0.57,0.11,0.09,0.07,0.06,0.05,0.04,0.04,0.03,0.03,0.03,0.02,0.02,0.02,0.02,0.02	2049.36,75.11,2435.62,1373.39,268.24,665.24,815.45,214.59,568.67,236.05,64.38,633.05,268.24,53.65,171.67,107.30	0.21	1.26174	1.40896	0.000196	0.490902
USA Alaska Yupik	A/Albany/4836/1950	9	0.74	0.94,0.13,0.09,0.08,0.07,0.06,0.05,0.04,0.03	7627.35,137.49,151.87,1594.62,261.45,44.29,129.43,49.76,3.74	0.37	0.499541	-1.237	0.689504	2.21555
USA Arizona Gila River Amerindian	A/Albany/4836/1950	6	0.38	2.12,0.09,0.08,0.07,0.06,0.04	1504.54,2879.79,1978.91,182.40,113.70,3340.65	0.73	1.94866	1.95173	0.047605	1.13028
USA Asian	A/Albany/4836/1950	2	0.05	0.07,0.05	3385.65,6614.35	0.01	0.2079	0.682116	0.00012	0.164048
USA Asian pop 2	A/Albany/4836/1950	3	0.27	0.31,0.07,0.05	8629.55,985.01,385.44	0.08	0.300984	-2.12422	0.000565	0.823207
USA Hispanic	A/Albany/4836/1950	5	0.07	0.09,0.07,0.06,0.04,0.03	3442.87,2613.89,477.97,2613.89,851.38	0.02	0.338581	-0.116075	0.000126	0.203692
USA Hispanic pop 2	A/Albany/4836/1950	6	0.07	0.10,0.07,0.06,0.05,0.04,0.03	3646.62,2650.38,432.33,112.78,2368.42,789.47	0.02	0.345671	-0.08926	0.000127	0.211277
USA Mexican American Mestizo	A/Albany/4836/1950	6	0.08	0.11,0.07,0.06,0.05,0.04,0.04	3842.86,2200.00,485.71,128.57,2657.14,685.71	0.03	0.396367	0.069373	0.000129	0.225046
USA North American Native	A/Albany/4836/1950	9	0.16	0.46,0.13,0.11,0.09,0.08,0.06,0.05,0.04,0.04	2299.36,128.66,80.25,1245.86,2698.09,864.97,499.36,1682.80,500.64	0.17	1.06422	1.24058	0.000189	0.47047
USA South Texas Hispanic	A/Albany/4836/1950	4	0.1	0.12,0.07,0.06,0.04	6751.45,1930.64,179.19,1138.73	0.03	0.302605	-1.01741	0.000143	0.303077
Uganda Kampala	A/Albany/4836/1950	4	0.06	0.08,0.05,0.04,0.02	5603.80,922.66,854.82,2618.72	0.02	0.425044	-0.515345	0.000121	0.17372
Uganda Kampala pop 2	A/Albany/4836/1950	13	0.23	0.63,0.09,0.07,0.06,0.05,0.04,0.03,0.03,0.03,0.02,0.02,0.02,0.02	3007.23,2383.74,389.25,306.58,1026.52,130.90,1002.41,48.23,223.91,905.96,179.13,268.69,127.45	0.27	1.15895	0.840706	0.000318	0.686026
Vietnam Hanoi Kinh pop 2	A/Albany/4836/1950	2	0.44	0.44,0.06	9894.27,105.73	0.04	0.088945	-9.55774	0.42763	1.30797
Zimbabwe Harare Shona	A/Albany/4836/1950	10	0.32	0.61,0.09,0.06,0.05,0.04,0.03,0.03,0.02,0.02,0.02	4925.50,1161.26,179.67,911.48,153.37,1354.08,486.42,376.86,376.86,74.50	0.28	0.870217	0.015405	0.003359	0.973111
Australia Cape York Peninsula Aborigine	A/Amagasaki/2/2009	5	0.47	0.77,0.09,0.08,0.06,0.04	5619.36,2833.41,868.53,593.26,85.43	0.34	0.724259	-0.251533	0.346263	1.40915
Australia Yuendumu Aborigine	A/Amagasaki/2/2009	1	0.29	0.29	10000	0	0	-1	0.000844	0.882
Azores Terceira Island	A/Amagasaki/2/2009	7	0.08	0.10,0.07,0.06,0.05,0.04,0.04,0.02	4873.68,2905.46,97.80,297.47,1279.54,391.20,154.85	0.03	0.3108	-0.684954	0.000132	0.241464
Brazil Mixed	A/Amagasaki/2/2009	5	0.07	0.10,0.08,0.06,0.04,0.04	1757.11,4961.24,1007.75,1369.51,904.39	0.02	0.302787	-0.121882	0.000127	0.212222
Cameroon Beti	A/Amagasaki/2/2009	10	0.15	0.24,0.07,0.05,0.04,0.03,0.03,0.03,0.02,0.02,0.02	5272.58,2748.17,235.96,1273.39,126.12,50.85,126.12,26.44,65.09,75.26	0.09	0.59629	-0.163885	0.000183	0.453239
China Canton Han	A/Amagasaki/2/2009	5	0.17	0.19,0.05,0.04,0.03,0.03	8786.86,366.94,770.38,63.65,12.17	0.05	0.274158	-2.32567	0.000208	0.518736
China Guangzhou	A/Amagasaki/2/2009	3	0.21	0.22,0.05,0.04	9331.15,58.53,610.32	0.04	0.211127	-3.46799	0.000266	0.623632
China Guizhou Province Bouyei	A/Amagasaki/2/2009	1	0.37	0.37	10000	0	0	-1	0.171247	1.09627
China Guizhou Province Shui	A/Amagasaki/2/2009	1	0.61	0.61	10000	0	0	1	0.746833	1.83924
China Inner Mongolia Region	A/Amagasaki/2/2009	4	0.12	0.15,0.07,0.05,0.04	7126.52,838.41,312.50,1722.56	0.05	0.373628	-1.01006	0.000159	0.371154
China North Han	A/Amagasaki/2/2009	3	0.15	0.16,0.05,0.04	9411.76,361.66,226.58	0.03	0.173437	-3.76288	0.000185	0.460931
China Qinghai Province Hui	A/Amagasaki/2/2009	4	0.11	0.14,0.05,0.05,0.04	7370.20,1106.09,225.73,1297.97	0.04	0.362618	-1.09723	0.000151	0.339893
China South Han	A/Amagasaki/2/2009	5	0.7	1.01,0.09,0.05,0.04,0.03	6631.49,2898.48,228.62,217.43,23.98	0.44	0.630631	-0.691552	0.601561	2.09184
China Southwest Dai	A/Amagasaki/2/2009	1	0.42	0.42	10000	0	0	1	0.382427	1.26
China Tibet Region Tibetan	A/Amagasaki/2/2009	4	0.14	0.16,0.05,0.05,0.04	7567.57,2045.52,137.51,249.41	0.05	0.356791	-1.20669	0.00017	0.411286
China Yunnan Province Bulang	A/Amagasaki/2/2009	1	1.29	1.29	10000	0	0	-1	0.977484	3.8808
China Yunnan Province Han	A/Amagasaki/2/2009	4	1.55	1.96,0.08,0.05,0.04	7828.79,2029.94,99.23,42.05	0.77	0.499274	-1.3725	0.815227	4.65585
China Yunnan Province Hani pop 2	A/Amagasaki/2/2009	6	0.69	0.90,0.09,0.07,0.05,0.04,0.03	7428.68,845.08,1417.86,195.06,109.37,3.95	0.36	0.525246	-1.11274	0.647317	2.05888
China Yunnan Province Lisu	A/Amagasaki/2/2009	4	0.5	0.52,0.08,0.05,0.04	9687.36,266.48,32.22,13.93	0.08	0.153938	-5.39671	0.572923	1.50454
China Yunnan Province Nu	A/Amagasaki/2/2009	3	0.38	0.39,0.05,0.04	9819.82,118.87,61.31	0.05	0.118079	-7.2519	0.23751	1.14362
Czech Republic	A/Amagasaki/2/2009	10	0.15	0.62,0.09,0.07,0.06,0.06,0.05,0.05,0.04,0.04,0.03	1494.19,3190.97,1730.32,909.68,145.81,729.03,234.84,1110.97,338.06,116.13	0.2	1.28095	1.92473	0.000184	0.457322
Germany DKMS - China minority	A/Amagasaki/2/2009	4	0.17	0.19,0.05,0.04,0.03	8439.77,863.57,471.70,224.96	0.05	0.313539	-1.9056	0.000203	0.507459
Germany DKMS - Italy minority	A/Amagasaki/2/2009	14	0.18	0.73,0.09,0.07,0.06,0.06,0.05,0.05,0.04,0.04,0.04,0.03,0.03,0.03,0.02	1615.34,3292.57,1570.05,922.40,138.89,214.37,146.44,158.51,1407.00,220.41,158.51,69.44,76.99,9.06	0.25	1.38075	1.81256	0.000214	0.533201
Germany DKMS - Portugal minority	A/Amagasaki/2/2009	11	0.1	0.42,0.09,0.08,0.06,0.06,0.05,0.05,0.04,0.04,0.03,0.03	725.23,3416.02,1736.48,1764.95,314.49,508.34,173.51,958.38,176.22,169.45,56.93	0.09	0.948962	3.05838	0.000141	0.29145
Germany DKMS - Spain minority	A/Amagasaki/2/2009	9	0.1	0.46,0.09,0.08,0.06,0.06,0.05,0.05,0.04,0.04	711.02,3238.53,2420.86,1418.66,369.05,550.19,199.76,722.87,369.05	0.1	1.01102	3.15777	0.000143	0.301448
Germany DKMS - Turkey minority	A/Amagasaki/2/2009	10	0.46	2.02,0.09,0.07,0.05,0.05,0.04,0.04,0.04,0.03,0.03	2019.43,3623.22,1734.81,94.87,155.86,60.99,1978.77,101.65,117.46,112.94	0.78	1.68605	1.4827	0.136515	1.39376
Israel Arab Druze	A/Amagasaki/2/2009	5	0.11	0.13,0.08,0.05,0.04,0.04	6729.90,2095.75,108.40,822.04,243.90	0.03	0.300326	-1.04869	0.000147	0.319096
Italy pop 5	A/Amagasaki/2/2009	8	0.07	0.10,0.07,0.06,0.05,0.05,0.04,0.04,0.03	3822.11,1619.78,39.78,414.89,93.78,3265.13,460.36,284.17	0.03	0.400457	0.094974	0.000126	0.203788
Japan Central	A/Amagasaki/2/2009	3	0.08	0.12,0.07,0.04	3782.08,3421.88,2796.04	0.03	0.376159	0.140141	0.000132	0.242687
Japan pop 3	A/Amagasaki/2/2009	4	0.25	0.31,0.07,0.05,0.04	7386.91,1792.18,484.30,336.62	0.11	0.445305	-1.09854	0.000395	0.746782
Japan pop 5	A/Amagasaki/2/2009	4	0.3	0.37,0.07,0.05,0.04	7618.87,1791.56,315.71,273.87	0.13	0.43864	-1.23647	0.000954	0.895737
Kenya	A/Amagasaki/2/2009	10	0.05	0.11,0.09,0.05,0.03,0.03,0.02,0.02,0.02,0.02,0.01	2005.94,742.94,2986.63,728.08,1233.28,312.04,356.61,624.07,505.20,505.20	0.03	0.60756	0.740319	0.000119	0.15906
Kenya Luo	A/Amagasaki/2/2009	11	0.11	0.35,0.09,0.05,0.04,0.03,0.03,0.03,0.02,0.02,0.02,0.01	2019.23,2836.54,924.15,715.81,85.47,400.64,630.34,69.44,1591.88,512.82,213.68	0.12	1.09796	1.31008	0.000151	0.337031
Kenya Nandi	A/Amagasaki/2/2009	18	0.07	0.18,0.09,0.06,0.05,0.04,0.04,0.04,0.03,0.03,0.03,0.03,0.03,0.02,0.02,0.02,0.02,0.02,0.01	2067.71,1950.80,360.45,1130.05,1100.83,138.82,116.90,53.58,392.11,43.84,63.32,445.69,94.98,46.27,1225.04,70.63,562.59,136.39	0.06	0.774745	0.937335	0.000129	0.224247
Mali Bandiagara	A/Amagasaki/2/2009	19	0.32	1.19,0.10,0.09,0.07,0.05,0.04,0.04,0.04,0.03,0.03,0.03,0.02,0.02,0.02,0.02,0.02,0.02,0.01,0.01	2351.12,335.18,637.81,1535.96,1363.49,362.84,470.22,29.29,302.64,920.92,572.73,47.19,146.44,188.74,156.20,323.79,76.47,61.83,117.15	0.48	1.52788	1.24257	0.001844	0.948618
Mexico City Mestizo pop 2	A/Amagasaki/2/2009	5	0.09	0.12,0.07,0.05,0.04,0.04	5102.96,1859.72,398.97,2277.99,360.36	0.04	0.411663	-0.299927	0.000137	0.26922
Mexico Oaxaca Mixtec	A/Amagasaki/2/2009	2	0.07	0.09,0.04	6368.07,3631.93	0.03	0.342565	-0.568907	0.000128	0.221333
Poland	A/Amagasaki/2/2009	9	0.15	0.47,0.14,0.08,0.06,0.06,0.05,0.05,0.04,0.04	1714.92,1130.29,3665.55,1672.23,621.75,328.51,269.12,293.24,304.38	0.15	1.03958	1.64175	0.000177	0.435293
Russia Tuva pop 2	A/Amagasaki/2/2009	4	0.57	1.27,0.09,0.07,0.04	4156.48,2720.05,1687.04,1436.43	0.59	1.03244	0.34026	0.348838	1.71094
Senegal Niokholo Mandenka	A/Amagasaki/2/2009	14	0.07	0.51,0.14,0.08,0.07,0.06,0.05,0.04,0.04,0.03,0.03,0.03,0.02,0.02,0.02	445.86,286.62,589.17,3073.25,740.45,429.94,1512.74,183.12,95.54,183.12,573.25,390.13,1234.08,262.74	0.1	1.32866	3.92297	0.000128	0.218788
Singapore Riau Malay	A/Amagasaki/2/2009	1	0.23	0.23	10000	0	0	-1	0.000335	0.701772
South Korea pop 3	A/Amagasaki/2/2009	5	0.11	0.16,0.08,0.05,0.04,0.03	5366.00,1121.61,2048.41,997.64,466.35	0.05	0.487303	-0.247174	0.000151	0.337067
Taiwan Han Chinese	A/Amagasaki/2/2009	4	0.21	0.23,0.05,0.04,0.03	9357.86,137.78,476.55,27.81	0.04	0.207126	-3.55604	0.000279	0.641311
Taiwan pop 2	A/Amagasaki/2/2009	5	0.18	0.20,0.05,0.04,0.03,0.03	8758.14,453.04,630.45,139.32,19.04	0.05	0.284556	-2.28774	0.000222	0.549449
Thailand	A/Amagasaki/2/2009	1	0.28	0.28	10000	0	0	-1	0.000654	0.847336
USA African American	A/Amagasaki/2/2009	16	0.15	0.61,0.11,0.09,0.07,0.06,0.05,0.04,0.04,0.03,0.03,0.03,0.03,0.02,0.02,0.02,0.02	1711.96,253.62,1884.06,1494.57,307.97,208.33,615.94,942.03,81.52,36.23,108.70,661.23,951.09,380.43,190.22,172.10	0.21	1.41425	1.69115	0.000181	0.447555
USA African American pop 3	A/Amagasaki/2/2009	14	0.27	1.35,0.36,0.14,0.09,0.07,0.06,0.05,0.04,0.04,0.03,0.03,0.03,0.02,0.02	1472.95,551.10,100.20,2374.75,1272.55,270.54,821.64,390.78,841.68,430.86,380.76,290.58,591.18,210.42	0.46	1.71843	1.8974	0.000487	0.79544
USA African American pop 4	A/Amagasaki/2/2009	15	0.23	1.32,0.36,0.10,0.09,0.07,0.06,0.05,0.04,0.03,0.03,0.02,0.02,0.02,0.02,0.01	1223.18,482.83,354.08,2489.27,1244.64,214.59,568.67,1266.09,472.10,397.00,761.80,203.86,107.30,107.30,107.30	0.41	1.8222	2.19657	0.000313	0.681099
USA Alaska Yupik	A/Amagasaki/2/2009	9	0.83	1.18,0.12,0.09,0.07,0.06,0.05,0.04,0.04,0.03	6858.52,774.30,282.16,1598.35,287.63,151.01,38.54,6.33,3.16	0.51	0.610262	-0.803061	0.668382	2.49702
USA Arizona Gila River Amerindian	A/Amagasaki/2/2009	9	0.28	1.52,0.12,0.09,0.07,0.06,0.05,0.05,0.04,0.04	1474.01,27.35,2882.97,2016.44,151.39,82.22,24.97,2952.47,388.18	0.52	1.84156	1.98182	0.000627	0.841545
USA Asian	A/Amagasaki/2/2009	2	0.05	0.06,0.04	4288.12,5711.88	0.01	0.18353	0.287732	0.000117	0.147715
USA Asian pop 2	A/Amagasaki/2/2009	2	0.21	0.21,0.04	9550.32,449.68	0.04	0.169913	-4.38969	0.000264	0.621728
USA Hispanic	A/Amagasaki/2/2009	8	0.07	0.09,0.08,0.06,0.05,0.05,0.04,0.04,0.03	3442.87,2106.05,589.99,336.07,59.75,2613.89,522.78,328.60	0.02	0.350509	-0.17133	0.000125	0.202657
USA Hispanic pop 2	A/Amagasaki/2/2009	8	0.07	0.10,0.08,0.06,0.05,0.05,0.04,0.04,0.03	3646.62,1804.51,864.66,432.33,75.19,2387.22,413.53,375.94	0.03	0.358657	-0.123655	0.000127	0.210317
USA Mexican American Mestizo	A/Amagasaki/2/2009	6	0.07	0.11,0.07,0.05,0.05,0.04,0.03	3842.86,2242.86,471.43,71.43,2685.71,685.71	0.03	0.410735	0.070913	0.000129	0.222757
USA North American Native	A/Amagasaki/2/2009	10	0.17	0.61,0.12,0.09,0.07,0.06,0.05,0.05,0.04,0.04,0.03	1853.50,485.35,1400.00,2370.70,608.92,675.16,398.73,1416.56,554.14,236.94	0.21	1.2791	1.58095	0.000201	0.50143
USA South Texas Hispanic	A/Amagasaki/2/2009	5	0.1	0.12,0.08,0.06,0.05,0.04	6751.45,1242.77,705.20,179.19,1121.39	0.03	0.306205	-1.0526	0.000143	0.302854
Uganda Kampala	A/Amagasaki/2/2009	7	0.06	0.08,0.06,0.06,0.04,0.04,0.04,0.02	3962.01,1641.79,393.49,488.47,542.74,352.78,2618.72	0.03	0.465369	-0.310279	0.000121	0.171122
Uganda Kampala pop 2	A/Amagasaki/2/2009	14	0.42	1.62,0.10,0.09,0.08,0.06,0.05,0.04,0.03,0.03,0.03,0.02,0.02,0.02,0.01	2338.96,668.27,2297.62,289.36,186.01,857.73,482.26,392.70,24.11,747.50,48.23,1164.31,368.58,134.34	0.66	1.56622	1.2512	0.114988	1.26587
Vietnam Hanoi Kinh pop 2	A/Amagasaki/2/2009	1	0.34	0.34	10000	0	0	1	0.069272	1.03488
Zimbabwe Harare Shona	A/Amagasaki/2/2009	8	0.21	0.38,0.09,0.05,0.03,0.03,0.03,0.02,0.02	4925.50,1187.55,1091.15,127.08,113.94,1292.73,810.69,451.36	0.17	0.806061	-0.005364	0.000267	0.625849
Australia Cape York Peninsula Aborigine	A/Antwerp/INS221/2009	5	0.26	0.29,0.10,0.08,0.06,0.05	8376.84,911.25,616.99,66.45,28.48	0.07	0.289137	-1.85224	0.000445	0.775574
Australia Yuendumu Aborigine	A/Antwerp/INS221/2009	1	0.4	0.4	10000	0	0	1	0.315894	1.20149
Azores Terceira Island	A/Antwerp/INS221/2009	8	0.11	0.14,0.10,0.07,0.06,0.05,0.05,0.04,0.02	4873.68,2881.01,126.32,244.50,1324.37,309.70,85.57,154.85	0.04	0.346493	-0.542667	0.000148	0.326026
Brazil Mixed	A/Antwerp/INS221/2009	5	0.09	0.14,0.10,0.07,0.05,0.04	1757.11,4961.24,956.07,1421.19,904.39	0.03	0.334943	0.066146	0.000139	0.278411
Cameroon Beti	A/Antwerp/INS221/2009	12	0.2	0.32,0.10,0.08,0.06,0.05,0.05,0.04,0.04,0.03,0.03,0.02,0.02	5162.73,591.94,2266.07,170.87,1114.73,221.72,40.68,138.32,132.22,24.41,61.03,75.26	0.12	0.628208	-0.10951	0.000247	0.594581
China Canton Han	A/Antwerp/INS221/2009	6	0.32	0.46,0.10,0.06,0.05,0.04,0.03	6372.74,2414.12,946.36,198.45,55.23,13.10	0.18	0.555869	-0.588486	0.002618	0.963494
China Guangzhou	A/Antwerp/INS221/2009	6	0.43	0.55,0.10,0.09,0.06,0.06,0.05	7269.96,1768.52,295.01,7.80,512.76,145.95	0.21	0.487542	-1.0267	0.326059	1.27729
China Guizhou Province Bouyei	A/Antwerp/INS221/2009	1	0.42	0.42	10000	0	0	-1	0.395442	1.27239
China Guizhou Province Shui	A/Antwerp/INS221/2009	1	0.75	0.75	10000	0	0	-1	0.854611	2.25628
China Inner Mongolia Region	A/Antwerp/INS221/2009	3	0.14	0.16,0.06,0.05	7919.21,1310.98,769.82	0.04	0.313697	-1.4473	0.00017	0.41028
China North Han	A/Antwerp/INS221/2009	3	0.21	0.23,0.10,0.06	9176.47,239.65,583.88	0.04	0.203529	-3.1357	0.000281	0.644346
China Qinghai Province Hui	A/Antwerp/INS221/2009	4	0.15	0.20,0.09,0.06,0.05	6326.19,1044.02,1151.24,1478.56	0.07	0.452392	-0.607965	0.000184	0.457081
China South Han	A/Antwerp/INS221/2009	5	0.26	0.27,0.06,0.06,0.05,0.04	9529.98,51.16,201.44,193.45,23.98	0.05	0.175551	-4.29116	0.000444	0.774944
China Southwest Dai	A/Antwerp/INS221/2009	2	8.68	10.78,0.10	8035.26,1964.74	4.24	0.488851	-1.52762	0.84721	26.0443
China Tibet Region Tibetan	A/Antwerp/INS221/2009	4	0.19	0.29,0.11,0.06,0.05	5159.79,2592.70,1880.51,367.00	0.1	0.552186	-0.143054	0.000231	0.567022
China Yunnan Province Bulang	A/Antwerp/INS221/2009	2	1.52	1.52,0.06	9952.87,47.13	0.1	0.065955	-14.4835	0.985001	4.54502
China Yunnan Province Han	A/Antwerp/INS221/2009	5	0.44	0.46,0.09,0.06,0.05,0.05	9463.50,395.22,53.82,40.36,47.09	0.09	0.195799	-3.97384	0.417685	1.31027
China Yunnan Province Hani pop 2	A/Antwerp/INS221/2009	5	1.97	2.87,0.10,0.09,0.06,0.05	6752.73,1502.99,1435.90,43.41,264.97	1.3	0.661453	-0.748876	0.732798	5.9122
China Yunnan Province Lisu	A/Antwerp/INS221/2009	2	0.53	0.53,0.06	9953.84,46.16	0.03	0.060725	-14.6423	0.627477	1.57748
China Yunnan Province Nu	A/Antwerp/INS221/2009	3	0.8	0.92,0.10,0.06	8529.78,1290.04,180.18	0.29	0.364563	-1.99554	0.787011	2.40766
Czech Republic	A/Antwerp/INS221/2009	9	0.12	0.18,0.10,0.08,0.07,0.06,0.05,0.05,0.04,0.04	4463.23,1598.71,1184.52,263.23,745.81,1209.03,300.65,118.71,116.13	0.05	0.450524	-0.025866	0.000155	0.355729
Germany DKMS - China minority	A/Antwerp/INS221/2009	2	0.2	0.23,0.05	8432.51,1567.49	0.06	0.314467	-1.88877	0.000249	0.598504
Germany DKMS - Italy minority	A/Antwerp/INS221/2009	10	0.12	0.18,0.10,0.08,0.06,0.05,0.05,0.04,0.04,0.04,0.03	4861.11,1179.05,1360.21,612.92,1422.10,250.60,179.65,42.27,83.03,9.06	0.06	0.451751	-0.146306	0.000158	0.367714
Germany DKMS - Portugal minority	A/Antwerp/INS221/2009	9	0.1	0.15,0.10,0.08,0.07,0.06,0.05,0.05,0.04,0.04	4108.72,1716.14,1789.35,393.11,530.03,950.25,286.02,169.45,56.93	0.04	0.365896	-0.08798	0.000146	0.314309
Germany DKMS - Spain minority	A/Antwerp/INS221/2009	9	0.13	0.73,0.13,0.10,0.08,0.07,0.06,0.05,0.05,0.04	594.21,3331.64,2414.08,1427.12,409.68,560.35,787.20,311.49,164.21	0.15	1.13023	3.50417	0.000167	0.402505
Germany DKMS - Turkey minority	A/Antwerp/INS221/2009	8	0.14	0.19,0.10,0.08,0.06,0.05,0.05,0.04,0.04	5615.54,350.12,1380.17,250.73,2066.86,106.17,117.46,112.94	0.06	0.469777	-0.351115	0.000171	0.413989
Israel Arab Druze	A/Antwerp/INS221/2009	5	0.15	0.18,0.10,0.09,0.05,0.04	6729.90,1860.89,234.87,930.44,243.90	0.05	0.320468	-0.99483	0.000177	0.435916
Italy pop 5	A/Antwerp/INS221/2009	9	0.09	0.14,0.10,0.08,0.07,0.06,0.05,0.05,0.04,0.04	3819.27,579.71,1023.02,79.57,451.83,3276.50,261.44,238.70,269.96	0.04	0.44853	0.193266	0.000137	0.272274
Japan Central	A/Antwerp/INS221/2009	3	0.09	0.12,0.08,0.05	3809.85,3394.12,2796.04	0.03	0.326839	-0.065721	0.000137	0.270098
Japan pop 3	A/Antwerp/INS221/2009	3	0.26	0.33,0.08,0.05	7397.55,1781.53,820.92	0.11	0.427497	-1.10959	0.000485	0.794188
Japan pop 5	A/Antwerp/INS221/2009	3	0.33	0.40,0.09,0.05	7599.85,1810.57,589.58	0.14	0.429803	-1.22635	0.003956	0.977055
Kenya	A/Antwerp/INS221/2009	9	0.06	0.12,0.06,0.05,0.04,0.04,0.03,0.02,0.02,0.02	2748.89,1337.30,1649.33,1114.41,846.95,668.65,624.07,505.20,505.20	0.04	0.573218	0.587599	0.000123	0.186202
Kenya Luo	A/Antwerp/INS221/2009	11	0.1	0.18,0.10,0.06,0.06,0.04,0.04,0.03,0.02,0.02,0.02,0.02	4481.84,411.32,699.79,897.44,331.20,165.60,694.44,1586.54,518.16,154.91,58.76	0.07	0.68876	0.065284	0.000145	0.311441
Kenya Nandi	A/Antwerp/INS221/2009	18	0.09	0.18,0.10,0.08,0.07,0.06,0.05,0.05,0.04,0.04,0.04,0.03,0.03,0.03,0.02,0.02,0.02,0.02,0.02	2669.26,1349.25,180.22,94.98,516.32,1799.81,124.21,102.29,133.95,340.96,82.81,26.79,565.03,1251.83,34.10,579.64,53.58,94.98	0.06	0.710212	0.604393	0.000135	0.257188
Mali Bandiagara	A/Antwerp/INS221/2009	17	0.32	1.19,0.12,0.09,0.06,0.05,0.04,0.04,0.03,0.03,0.03,0.02,0.02,0.02,0.02,0.02,0.02,0.01	2351.12,855.84,1545.72,1430.20,761.47,388.87,958.35,82.98,540.19,165.96,144.81,198.50,315.65,81.35,45.56,113.90,19.52	0.48	1.47437	1.23935	0.003231	0.973989
Mexico City Mestizo pop 2	A/Antwerp/INS221/2009	5	0.12	0.17,0.10,0.08,0.05,0.04	5051.48,1145.43,862.29,2580.44,360.36	0.05	0.448779	-0.225781	0.000157	0.362629
Mexico Oaxaca Mixtec	A/Antwerp/INS221/2009	3	0.11	0.26,0.09,0.05	2356.98,4011.09,3631.93	0.08	0.722381	1.13119	0.000153	0.344631
Poland	A/Antwerp/INS221/2009	9	0.16	0.47,0.13,0.10,0.08,0.07,0.06,0.05,0.05,0.04	1714.92,1855.98,2811.80,1646.25,883.44,237.56,410.17,315.52,124.35	0.14	0.913077	1.62779	0.000191	0.475726
Russia Tuva pop 2	A/Antwerp/INS221/2009	3	0.58	1.27,0.10,0.05	4156.48,4260.39,1583.13	0.58	1.00359	0.339699	0.367688	1.73775
Senegal Niokholo Mandenka	A/Antwerp/INS221/2009	15	0.08	0.51,0.15,0.10,0.09,0.07,0.06,0.05,0.05,0.04,0.04,0.03,0.03,0.03,0.02,0.02	445.86,191.08,541.40,3224.52,605.10,636.94,501.59,1019.11,95.54,87.58,191.08,597.13,238.85,1361.46,262.74	0.1	1.17904	3.7887	0.000132	0.244189
South Korea pop 3	A/Antwerp/INS221/2009	5	0.12	0.16,0.09,0.06,0.05,0.04	5962.22,525.38,2195.99,855.96,460.45	0.05	0.431544	-0.461695	0.000156	0.359585
Taiwan Han Chinese	A/Antwerp/INS221/2009	6	0.56	0.78,0.10,0.06,0.06,0.05,0.04	6788.02,2568.58,46.77,450.01,118.82,27.81	0.32	0.576763	-0.768748	0.519346	1.674
Taiwan pop 2	A/Antwerp/INS221/2009	8	0.33	0.45,0.10,0.06,0.06,0.04,0.04,0.04,0.03	6767.57,1992.58,231.53,833.92,65.15,69.16,28.06,12.03	0.17	0.518551	-0.77362	0.006684	0.989274
USA African American	A/Antwerp/INS221/2009	15	0.16	0.61,0.12,0.10,0.08,0.06,0.05,0.05,0.04,0.04,0.03,0.03,0.02,0.02,0.02,0.02	1711.96,1775.36,1431.16,733.70,742.75,778.99,244.57,72.46,153.99,507.25,163.04,833.33,452.90,36.23,362.32	0.21	1.28989	1.64714	0.000193	0.481435
USA African American pop 3	A/Antwerp/INS221/2009	15	0.28	1.35,0.36,0.12,0.10,0.08,0.06,0.05,0.05,0.04,0.04,0.03,0.02,0.02,0.02,0.02	1472.95,551.10,2234.47,1102.20,641.28,851.70,1062.12,180.36,480.96,400.80,360.72,340.68,110.22,70.14,140.28	0.45	1.61644	1.89426	0.000604	0.835322
USA African American pop 4	A/Antwerp/INS221/2009	18	0.24	1.32,0.36,0.12,0.10,0.08,0.06,0.05,0.05,0.04,0.04,0.04,0.03,0.03,0.02,0.02,0.02,0.02,0.02	1223.18,482.83,2435.62,1287.55,547.21,600.86,1030.04,236.05,236.05,107.30,182.40,332.62,118.03,611.59,246.78,64.38,150.21,107.30	0.41	1.69841	2.18924	0.000359	0.722035
USA Alaska Yupik	A/Antwerp/INS221/2009	8	0.85	1.20,0.14,0.11,0.09,0.07,0.06,0.05,0.04	6828.60,195.30,747.55,1740.16,294.82,20.71,163.37,9.49	0.52	0.608729	-0.787509	0.675621	2.53991
USA Arizona Gila River Amerindian	A/Antwerp/INS221/2009	7	0.3	1.54,0.13,0.09,0.07,0.06,0.05,0.04	1472.74,2908.42,2030.44,141.53,81.26,2977.43,388.18	0.52	1.71471	1.97483	0.001009	0.902609
USA Asian	A/Antwerp/INS221/2009	2	0.06	0.06,0.05	5924.89,4075.11	0.01	0.149197	-0.376499	0.000121	0.17302
USA Asian pop 2	A/Antwerp/INS221/2009	3	0.81	1.21,0.10,0.05	6423.98,3126.34,449.68	0.54	0.662772	-0.595007	0.63458	2.42695
USA Hispanic	A/Antwerp/INS221/2009	8	0.09	0.13,0.10,0.08,0.07,0.06,0.05,0.05,0.03	3442.87,1994.03,672.14,164.30,201.64,2658.70,537.71,328.60	0.04	0.390689	-0.036581	0.000137	0.2698
USA Hispanic pop 2	A/Antwerp/INS221/2009	7	0.09	0.14,0.10,0.08,0.06,0.05,0.05,0.04	3646.62,1560.15,1109.02,432.33,2443.61,432.33,375.94	0.04	0.400693	0.008777	0.000139	0.279779
USA Mexican American Mestizo	A/Antwerp/INS221/2009	7	0.1	0.15,0.10,0.08,0.06,0.05,0.05,0.04	3828.57,1128.57,1128.57,471.43,2728.57,400.00,314.29	0.05	0.455415	0.155338	0.000142	0.296597
USA North American Native	A/Antwerp/INS221/2009	9	0.19	0.70,0.13,0.09,0.07,0.06,0.05,0.05,0.04,0.04	1765.61,1803.82,2656.05,564.33,606.37,1785.99,508.28,75.16,234.39	0.24	1.24353	1.6463	0.000232	0.568791
USA South Texas Hispanic	A/Antwerp/INS221/2009	5	0.14	0.17,0.10,0.08,0.07,0.05	6751.45,1104.05,826.59,115.61,1202.31	0.05	0.332751	-0.989211	0.000171	0.413582
Uganda Kampala	A/Antwerp/INS221/2009	6	0.07	0.11,0.08,0.07,0.06,0.05,0.02	3962.01,1641.79,352.78,434.19,990.50,2618.72	0.04	0.507989	-0.208797	0.000129	0.222094
Uganda Kampala pop 2	A/Antwerp/INS221/2009	13	0.43	1.62,0.12,0.10,0.08,0.06,0.06,0.05,0.04,0.04,0.03,0.02,0.02,0.02	2338.96,2462.97,788.84,186.01,706.17,575.27,62.00,299.69,117.12,788.84,1136.76,399.59,137.79	0.65	1.51049	1.24649	0.13284	1.30072
Vietnam Hanoi Kinh pop 2	A/Antwerp/INS221/2009	1	0.37	0.37	10000	0	0	-1	0.21416	1.12487
Zimbabwe Harare Shona	A/Antwerp/INS221/2009	8	0.18	0.27,0.06,0.05,0.04,0.03,0.02,0.02,0.02	6113.06,1012.27,78.88,241.02,1292.73,810.69,381.24,70.11	0.11	0.636793	-0.480345	0.000217	0.540323
Australia Cape York Peninsula Aborigine	A/Argentina/HNRG102/2010	4	0.29	0.33,0.12,0.09,0.06	8229.71,963.46,711.91,94.92	0.09	0.302832	-1.7243	0.000828	0.879718
Australia Yuendumu Aborigine	A/Argentina/HNRG102/2010	1	0.44	0.44	10000	0	0	1	0.446496	1.32451
Azores Terceira Island	A/Argentina/HNRG102/2010	7	0.12	0.14,0.09,0.06,0.05,0.05,0.04,0.02	7180.11,696.82,248.57,1320.29,293.40,105.95,154.85	0.04	0.321131	-1.13858	0.000156	0.359443
Brazil Mixed	A/Argentina/HNRG102/2010	6	0.11	0.16,0.12,0.08,0.06,0.05,0.05	1705.43,5012.92,956.07,155.04,1240.31,930.23	0.04	0.349048	-0.179619	0.000147	0.318637
Cameroon Beti	A/Argentina/HNRG102/2010	10	0.2	0.31,0.09,0.06,0.05,0.05,0.04,0.04,0.03,0.02,0.02	5650.94,2369.81,174.94,870.63,461.76,48.82,130.19,156.63,61.03,75.26	0.12	0.584247	-0.300837	0.000256	0.609274
China Canton Han	A/Argentina/HNRG102/2010	8	0.35	0.51,0.10,0.09,0.06,0.05,0.05,0.04,0.04	6372.74,2277.45,136.67,946.36,156.32,42.12,55.23,13.10	0.2	0.572546	-0.583779	0.089721	1.06342
China Guangzhou	A/Argentina/HNRG102/2010	4	0.47	0.61,0.10,0.06,0.05	7269.96,2063.53,590.03,76.48	0.23	0.498619	-1.02443	0.419412	1.40904
China Guizhou Province Bouyei	A/Argentina/HNRG102/2010	1	0.43	0.43	10000	0	0	1	0.408358	1.28503
China Guizhou Province Shui	A/Argentina/HNRG102/2010	1	0.78	0.78	10000	0	0	-1	0.871139	2.352
China Inner Mongolia Region	A/Argentina/HNRG102/2010	5	0.15	0.18,0.09,0.06,0.05,0.04	7210.37,754.57,1265.24,426.83,342.99	0.05	0.358519	-1.05251	0.000179	0.4422
China North Han	A/Argentina/HNRG102/2010	3	0.24	0.25,0.11,0.06	9176.47,239.65,583.88	0.05	0.209887	-3.11404	0.00035	0.714851
China Qinghai Province Hui	A/Argentina/HNRG102/2010	5	0.18	0.27,0.11,0.09,0.06,0.05	5389.39,1044.02,936.79,1151.24,1478.56	0.1	0.551474	-0.225868	0.000216	0.536513
China South Han	A/Argentina/HNRG102/2010	6	0.27	0.28,0.09,0.06,0.05,0.05,0.04	9342.93,187.05,252.60,145.48,47.96,23.98	0.05	0.202517	-3.53452	0.00052	0.807775
China Southwest Dai	A/Argentina/HNRG102/2010	2	9.47	11.76,0.10	8035.26,1964.74	4.63	0.489319	-1.52762	0.84721	28.4067
China Tibet Region Tibetan	A/Argentina/HNRG102/2010	5	0.21	0.32,0.11,0.06,0.05,0.04	5159.79,2592.70,1880.51,187.77,179.23	0.12	0.579534	-0.11931	0.000263	0.620374
China Yunnan Province Bulang	A/Argentina/HNRG102/2010	2	1.53	1.54,0.06	9952.87,47.13	0.1	0.065976	-14.4835	0.985612	4.59912
China Yunnan Province Han	A/Argentina/HNRG102/2010	5	0.44	0.46,0.09,0.06,0.05,0.05	9463.50,395.22,55.50,38.68,47.09	0.09	0.195794	-3.97385	0.417687	1.31027
China Yunnan Province Hani pop 2	A/Argentina/HNRG102/2010	7	2.27	3.32,0.10,0.09,0.06,0.05,0.05,0.04	6755.55,1500.17,1435.90,43.41,39.46,221.56,3.95	1.51	0.665206	-0.750297	0.733953	6.81099
China Yunnan Province Lisu	A/Argentina/HNRG102/2010	2	0.61	0.61,0.06	9953.84,46.16	0.04	0.061437	-14.6423	0.741456	1.83158
China Yunnan Province Nu	A/Argentina/HNRG102/2010	4	0.91	1.05,0.10,0.06,0.05	8529.78,1290.04,153.90,26.28	0.34	0.370199	-1.995	0.820634	2.73485
Czech Republic	A/Argentina/HNRG102/2010	10	0.13	0.20,0.12,0.10,0.09,0.08,0.06,0.05,0.05,0.04,0.04	4420.65,1194.84,446.45,1181.94,194.84,779.35,1184.52,308.39,172.90,116.13	0.06	0.46695	-0.044828	0.000165	0.393256
Germany DKMS - China minority	A/Argentina/HNRG102/2010	4	0.33	0.48,0.10,0.06,0.04	6066.76,2373.00,1124.82,435.41	0.2	0.598972	-0.453737	0.004012	0.97777
Germany DKMS - Italy minority	A/Argentina/HNRG102/2010	12	0.14	0.20,0.12,0.10,0.09,0.07,0.06,0.05,0.05,0.04,0.04,0.04,0.03	4752.42,1183.57,104.17,1286.23,312.50,333.64,1413.04,282.31,202.29,37.74,83.03,9.06	0.06	0.46994	-0.144155	0.000169	0.407075
Germany DKMS - Portugal minority	A/Argentina/HNRG102/2010	10	0.12	0.16,0.12,0.10,0.09,0.08,0.06,0.05,0.05,0.04,0.04	4050.43,1664.63,109.80,1785.28,334.82,572.05,950.25,292.80,183.00,56.93	0.04	0.378417	-0.160734	0.000153	0.348415
Germany DKMS - Spain minority	A/Argentina/HNRG102/2010	10	0.17	1.09,0.14,0.12,0.10,0.09,0.08,0.06,0.05,0.05,0.04	594.21,3270.70,2393.77,81.26,1425.43,389.37,577.28,787.20,309.80,170.98	0.23	1.40761	3.60041	0.000199	0.498343
Germany DKMS - Turkey minority	A/Argentina/HNRG102/2010	8	0.15	0.22,0.12,0.09,0.07,0.06,0.05,0.05,0.04	5502.60,456.29,1386.94,155.86,149.09,1956.18,155.86,237.18	0.08	0.495067	-0.307653	0.000184	0.455601
Israel Arab Druze	A/Argentina/HNRG102/2010	7	0.16	0.20,0.12,0.09,0.07,0.06,0.05,0.05	6540.20,2086.72,171.64,99.37,99.37,749.77,252.94	0.05	0.326671	-1.00358	0.000197	0.492215
Italy pop 5	A/Argentina/HNRG102/2010	7	0.1	0.15,0.09,0.06,0.05,0.05,0.04,0.04	4356.35,1125.32,443.31,3293.55,272.80,238.70,269.96	0.05	0.464324	0.116449	0.000142	0.29532
Japan Central	A/Argentina/HNRG102/2010	4	0.09	0.13,0.09,0.06,0.05	3809.85,3394.12,933.51,1862.52	0.03	0.338833	0.002206	0.000139	0.281182
Japan pop 3	A/Argentina/HNRG102/2010	5	0.56	0.90,0.11,0.09,0.06,0.05	5843.53,1554.02,1781.53,251.46,569.45	0.4	0.711673	-0.345676	0.465786	1.68448
Japan pop 5	A/Argentina/HNRG102/2010	5	0.67	1.00,0.11,0.09,0.06,0.05	6388.36,1211.49,1810.57,144.54,445.04	0.44	0.653636	-0.5799	0.577318	2.01727
Kenya	A/Argentina/HNRG102/2010	8	0.06	0.12,0.06,0.05,0.04,0.03,0.02,0.02,0.02	2748.89,1664.19,1322.44,1961.37,668.65,624.07,505.20,505.20	0.04	0.577642	0.586944	0.000123	0.189656
Kenya Luo	A/Argentina/HNRG102/2010	17	0.12	0.25,0.12,0.10,0.09,0.06,0.06,0.05,0.04,0.04,0.04,0.03,0.03,0.02,0.02,0.02,0.02,0.02	3344.02,1153.85,336.54,58.76,651.71,689.10,261.75,202.99,122.86,165.60,48.08,646.37,1068.38,523.50,512.82,122.86,90.81	0.09	0.792568	0.424821	0.000156	0.358224
Kenya Nandi	A/Argentina/HNRG102/2010	18	0.1	0.31,0.12,0.10,0.07,0.06,0.05,0.05,0.04,0.04,0.03,0.03,0.02,0.02,0.02,0.02,0.02,0.02,0.02	1558.69,1110.57,1529.47,367.75,957.14,1105.70,236.24,445.69,82.81,68.19,523.62,455.43,789.09,41.40,396.98,182.66,36.53,112.03	0.09	0.947591	1.45531	0.000143	0.300698
Mali Bandiagara	A/Argentina/HNRG102/2010	16	0.37	1.38,0.13,0.11,0.08,0.06,0.05,0.05,0.04,0.04,0.04,0.03,0.02,0.02,0.02,0.02,0.02	2351.12,523.92,475.11,1509.93,1482.26,344.94,377.48,175.72,148.06,986.01,706.15,65.08,89.49,188.74,397.01,178.98	0.56	1.50783	1.2406	0.060362	1.11092
Mexico City Mestizo pop 2	A/Argentina/HNRG102/2010	6	0.13	0.19,0.12,0.08,0.06,0.05,0.05	4961.39,1248.39,849.42,244.53,2277.99,418.28	0.06	0.469668	-0.226583	0.000167	0.40297
Mexico Oaxaca Mixtec	A/Argentina/HNRG102/2010	3	0.12	0.29,0.09,0.05	2356.98,4011.09,3631.93	0.09	0.771133	1.16715	0.000158	0.367489
Poland	A/Argentina/HNRG102/2010	8	0.21	0.71,0.15,0.12,0.10,0.08,0.06,0.05,0.04	1714.92,1330.73,3184.86,152.19,2375.65,644.02,462.14,135.49	0.23	1.10175	1.68114	0.000265	0.623232
Russia Tuva pop 2	A/Argentina/HNRG102/2010	5	0.84	1.87,0.12,0.09,0.06,0.05	4156.48,3276.28,1130.81,605.13,831.30	0.88	1.05048	0.340663	0.454349	2.50504
Senegal Niokholo Mandenka	A/Argentina/HNRG102/2010	14	0.09	0.68,0.16,0.13,0.10,0.09,0.08,0.05,0.04,0.04,0.03,0.03,0.02,0.02,0.02	445.86,103.50,214.97,429.94,2707.01,1234.08,2046.18,79.62,278.66,437.90,398.09,230.89,1130.57,262.74	0.13	1.4551	4.06151	0.000137	0.269937
Singapore Riau Malay	A/Argentina/HNRG102/2010	2	0.95	1.23,0.09	7505.59,2494.41	0.49	0.522648	-1.1584	0.748248	2.84023
South Korea pop 3	A/Argentina/HNRG102/2010	6	0.16	0.35,0.11,0.09,0.06,0.05,0.04	3128.69,2845.34,513.58,2195.99,855.96,460.45	0.13	0.777105	0.722942	0.000196	0.489615
Taiwan Han Chinese	A/Argentina/HNRG102/2010	6	0.62	0.87,0.10,0.06,0.05,0.05,0.04	6780.43,2577.42,495.51,80.90,40.45,25.28	0.36	0.588051	-0.764572	0.571179	1.85369
Taiwan pop 2	A/Argentina/HNRG102/2010	9	0.36	0.50,0.10,0.06,0.06,0.05,0.05,0.04,0.04,0.03	6766.56,1993.59,230.53,727.67,107.25,65.15,89.21,8.02,12.03	0.19	0.53322	-0.768212	0.127833	1.0912
Thailand	A/Argentina/HNRG102/2010	1	0.33	0.33	10000	0	0	1	0.00408	0.977531
USA African American	A/Argentina/HNRG102/2010	11	0.19	0.77,0.13,0.11,0.09,0.08,0.05,0.04,0.04,0.03,0.02,0.02	1711.96,1612.32,1295.29,362.32,670.29,1702.90,153.99,135.87,670.29,1322.46,362.32	0.26	1.37486	1.66691	0.000235	0.574844
USA African American pop 3	A/Argentina/HNRG102/2010	13	0.29	1.35,0.50,0.13,0.11,0.08,0.06,0.05,0.04,0.04,0.04,0.03,0.02,0.02	1472.95,551.10,2234.47,1062.12,721.44,951.90,1042.08,420.84,200.40,320.64,360.72,450.90,210.42	0.45	1.54971	1.8144	0.000778	0.872517
USA African American pop 4	A/Argentina/HNRG102/2010	12	0.22	0.89,0.13,0.11,0.08,0.06,0.05,0.04,0.04,0.04,0.03,0.02,0.02	1706.01,2435.62,1255.36,600.86,675.97,1083.69,300.43,128.76,182.40,450.64,965.67,214.59	0.31	1.40246	1.69047	0.000292	0.657845
USA Alaska Yupik	A/Argentina/HNRG102/2010	8	0.85	1.20,0.15,0.11,0.09,0.07,0.06,0.05,0.05	6858.52,165.67,789.25,1698.45,287.34,23.30,43.14,134.32	0.51	0.604754	-0.802842	0.678793	2.54992
USA Arizona Gila River Amerindian	A/Argentina/HNRG102/2010	6	0.31	1.54,0.14,0.09,0.07,0.05,0.05	1474.01,2919.55,2029.48,209.60,2965.19,402.18	0.51	1.67789	1.96859	0.001209	0.919316
USA Asian	A/Argentina/HNRG102/2010	3	0.06	0.07,0.05,0.04	5924.89,1793.72,2281.39	0.01	0.162411	-0.559328	0.000122	0.178175
USA Asian pop 2	A/Argentina/HNRG102/2010	3	0.92	1.38,0.10,0.05	6423.98,3126.34,449.68	0.62	0.672303	-0.59478	0.658662	2.74948
USA Hispanic	A/Argentina/HNRG102/2010	8	0.1	0.15,0.12,0.09,0.08,0.06,0.05,0.05,0.04	3188.95,2076.18,821.51,171.77,216.58,2569.08,560.12,395.82	0.04	0.412324	-0.097098	0.000143	0.298972
USA Hispanic pop 2	A/Argentina/HNRG102/2010	6	0.1	0.15,0.12,0.08,0.05,0.05,0.04	3609.02,1560.15,1353.38,2650.38,432.33,394.74	0.04	0.420669	-0.046203	0.000145	0.308932
USA Mexican American Mestizo	A/Argentina/HNRG102/2010	6	0.11	0.17,0.12,0.09,0.06,0.05,0.04	3814.29,1100.00,1257.14,357.14,3100.00,371.43	0.05	0.477494	0.127299	0.000148	0.326119
USA North American Native	A/Argentina/HNRG102/2010	12	0.2	0.68,0.14,0.12,0.10,0.09,0.07,0.06,0.05,0.05,0.05,0.04,0.04	1853.50,1304.46,512.10,1211.46,1473.89,416.56,574.52,1524.84,501.91,317.20,75.16,234.39	0.23	1.19261	1.55663	0.000244	0.59013
USA South Texas Hispanic	A/Argentina/HNRG102/2010	4	0.15	0.19,0.12,0.09,0.05	6687.86,1115.61,976.88,1219.65	0.05	0.339722	-1.0232	0.000185	0.459898
Uganda Kampala	A/Argentina/HNRG102/2010	8	0.08	0.13,0.09,0.08,0.06,0.05,0.05,0.02,0.02	3962.01,1424.69,569.88,434.19,529.17,461.33,1424.69,1194.03	0.04	0.536974	-0.143473	0.000133	0.245621
Uganda Kampala pop 2	A/Argentina/HNRG102/2010	13	0.14	0.24,0.10,0.06,0.04,0.04,0.03,0.03,0.02,0.02,0.02,0.02,0.02,0.02	4946.61,830.18,1298.66,268.69,192.90,20.67,768.17,640.72,530.49,354.81,10.33,68.89,68.89	0.1	0.680914	-0.088735	0.000173	0.42147
Vietnam Hanoi Kinh pop 2	A/Argentina/HNRG102/2010	1	0.38	0.38	10000	0	0	-1	0.218885	1.12814
Zimbabwe Harare Shona	A/Argentina/HNRG102/2010	10	0.39	0.83,0.11,0.06,0.04,0.03,0.02,0.02,0.02,0.02,0.02	4250.66,1862.40,1091.15,241.02,1292.73,241.02,569.68,381.24,13.15,56.97	0.38	0.980758	0.285738	0.138276	1.16393
Australia Cape York Peninsula Aborigine	A/Arkhangelsk/CRIE-GNY/2009	6	0.19	0.22,0.07,0.06,0.05,0.05,0.04	8452.78,854.30,526.82,80.68,56.95,28.48	0.05	0.281219	-1.92214	0.00024	0.584241
Australia Yuendumu Aborigine	A/Arkhangelsk/CRIE-GNY/2009	1	0.29	0.29	10000	0	0	-1	0.000844	0.882
Azores Terceira Island	A/Arkhangelsk/CRIE-GNY/2009	5	0.08	0.09,0.06,0.04,0.04,0.02	7383.86,733.50,1336.59,391.20,154.85	0.02	0.270067	-1.28932	0.00013	0.232231
Brazil Mixed	A/Arkhangelsk/CRIE-GNY/2009	6	0.07	0.10,0.07,0.05,0.04,0.04,0.03	1757.11,5374.68,594.32,129.20,1240.31,904.39	0.02	0.30585	0.092309	0.000126	0.204643
Cameroon Beti	A/Arkhangelsk/CRIE-GNY/2009	10	0.15	0.23,0.07,0.05,0.04,0.04,0.03,0.03,0.02,0.02,0.02	5266.48,2754.27,162.73,1171.68,174.94,164.77,138.32,26.44,65.09,75.26	0.09	0.591272	-0.162669	0.000178	0.439252
China Canton Han	A/Arkhangelsk/CRIE-GNY/2009	5	0.17	0.19,0.05,0.04,0.03,0.03	8786.86,325.75,811.57,42.12,33.70	0.05	0.27422	-2.32434	0.000207	0.517962
China Guangzhou	A/Arkhangelsk/CRIE-GNY/2009	3	0.21	0.22,0.05,0.04	9331.15,53.07,615.78	0.04	0.211141	-3.46792	0.000266	0.623629
China Guizhou Province Bouyei	A/Arkhangelsk/CRIE-GNY/2009	1	0.37	0.37	10000	0	0	-1	0.171247	1.09627
China Guizhou Province Shui	A/Arkhangelsk/CRIE-GNY/2009	1	0.61	0.61	10000	0	0	1	0.746833	1.83924
China Inner Mongolia Region	A/Arkhangelsk/CRIE-GNY/2009	3	0.12	0.13,0.05,0.04	7919.21,358.23,1722.56	0.04	0.319683	-1.44406	0.000153	0.347737
China North Han	A/Arkhangelsk/CRIE-GNY/2009	3	0.15	0.16,0.05,0.04	9411.76,291.94,296.30	0.03	0.174141	-3.76453	0.000185	0.46085
China Qinghai Province Hui	A/Arkhangelsk/CRIE-GNY/2009	4	0.11	0.14,0.05,0.05,0.04	7370.20,1100.45,231.38,1297.97	0.04	0.362201	-1.09784	0.000151	0.339241
China South Han	A/Arkhangelsk/CRIE-GNY/2009	5	0.7	1.01,0.09,0.05,0.04,0.03	6631.49,2898.48,228.62,217.43,23.98	0.44	0.630665	-0.691565	0.60153	2.09181
China Southwest Dai	A/Arkhangelsk/CRIE-GNY/2009	1	0.42	0.42	10000	0	0	1	0.382427	1.26
China Tibet Region Tibetan	A/Arkhangelsk/CRIE-GNY/2009	3	0.14	0.17,0.05,0.04	7508.77,2178.28,312.94	0.05	0.361752	-1.16969	0.00017	0.412363
China Yunnan Province Bulang	A/Arkhangelsk/CRIE-GNY/2009	1	1.28	1.28	10000	0	0	-1	0.976537	3.84238
China Yunnan Province Han	A/Arkhangelsk/CRIE-GNY/2009	4	1.55	1.96,0.08,0.05,0.04	7828.79,2029.94,100.91,40.36	0.77	0.499289	-1.37251	0.815205	4.65582
China Yunnan Province Hani pop 2	A/Arkhangelsk/CRIE-GNY/2009	7	0.68	0.89,0.09,0.07,0.05,0.05,0.04,0.03	7428.68,845.08,1397.00,90.77,125.16,109.37,3.95	0.36	0.524448	-1.11278	0.641996	2.0314
China Yunnan Province Lisu	A/Arkhangelsk/CRIE-GNY/2009	4	0.46	0.48,0.07,0.05,0.04	9687.36,266.48,32.22,13.93	0.07	0.153275	-5.3961	0.494934	1.39366
China Yunnan Province Nu	A/Arkhangelsk/CRIE-GNY/2009	3	0.38	0.38,0.05,0.04	9819.82,118.87,61.31	0.04	0.117875	-7.25194	0.218737	1.13012
Czech Republic	A/Arkhangelsk/CRIE-GNY/2009	8	0.09	0.13,0.07,0.06,0.05,0.04,0.04,0.04,0.03	4685.16,1730.32,918.71,865.81,234.84,1110.97,338.06,116.13	0.04	0.411284	-0.097802	0.000137	0.268497
Germany DKMS - China minority	A/Arkhangelsk/CRIE-GNY/2009	6	0.17	0.19,0.05,0.05,0.04,0.03,0.03	8439.77,435.41,428.16,471.70,58.06,166.91	0.05	0.31419	-1.90678	0.000202	0.505835
Germany DKMS - Italy minority	A/Arkhangelsk/CRIE-GNY/2009	11	0.09	0.13,0.07,0.05,0.05,0.04,0.04,0.04,0.03,0.03,0.03,0.02	4907.91,2419.99,425.72,146.44,131.34,1434.18,215.88,163.04,69.44,76.99,9.06	0.04	0.422989	-0.173586	0.000138	0.273934
Germany DKMS - Portugal minority	A/Arkhangelsk/CRIE-GNY/2009	10	0.09	0.39,0.09,0.07,0.06,0.05,0.04,0.04,0.04,0.03,0.03	725.23,3416.02,1732.41,1769.01,822.83,173.51,958.38,172.16,173.51,56.93	0.08	0.897941	3.01367	0.000139	0.282086
Germany DKMS - Spain minority	A/Arkhangelsk/CRIE-GNY/2009	9	0.09	0.39,0.09,0.07,0.06,0.05,0.04,0.04,0.04,0.03	711.02,3238.53,2415.78,1423.73,919.25,199.76,722.87,203.15,165.90	0.08	0.893281	3.07679	0.000139	0.282987
Germany DKMS - Turkey minority	A/Arkhangelsk/CRIE-GNY/2009	10	0.43	1.87,0.09,0.07,0.06,0.05,0.05,0.04,0.03,0.03,0.03	2019.43,3623.22,1359.84,374.97,94.87,214.59,1981.03,198.78,97.13,36.14	0.72	1.66624	1.48225	0.116753	1.30463
Israel Arab Druze	A/Arkhangelsk/CRIE-GNY/2009	5	0.1	0.13,0.07,0.05,0.04,0.03	6729.90,2095.75,108.40,822.04,243.90	0.03	0.308437	-0.985508	0.000146	0.314317
Italy pop 5	A/Arkhangelsk/CRIE-GNY/2009	6	0.07	0.09,0.06,0.05,0.04,0.03,0.03	4859.34,1037.23,93.78,3265.13,460.36,284.17	0.03	0.377067	-0.08622	0.000125	0.200428
Japan Central	A/Arkhangelsk/CRIE-GNY/2009	4	0.08	0.12,0.07,0.05,0.04	3478.16,3296.56,1993.10,1232.18	0.03	0.378803	0.207221	0.000132	0.240823
Japan pop 3	A/Arkhangelsk/CRIE-GNY/2009	4	0.25	0.32,0.07,0.05,0.04	7251.20,1784.19,610.70,353.91	0.11	0.459408	-1.02059	0.000395	0.747236
Japan pop 5	A/Arkhangelsk/CRIE-GNY/2009	4	0.3	0.37,0.07,0.05,0.04	7531.38,1768.73,418.41,281.48	0.13	0.448277	-1.18172	0.00095	0.895323
Kenya	A/Arkhangelsk/CRIE-GNY/2009	7	0.05	0.10,0.05,0.03,0.02,0.02,0.02,0.01	2748.89,2986.63,1961.37,668.65,624.07,505.20,505.20	0.03	0.582773	0.639722	0.000118	0.151618
Kenya Luo	A/Arkhangelsk/CRIE-GNY/2009	10	0.08	0.13,0.05,0.04,0.04,0.03,0.03,0.02,0.02,0.02,0.01	4893.16,657.05,870.73,74.79,486.11,630.34,64.10,1597.22,512.82,213.68	0.05	0.640297	-0.036814	0.00013	0.233592
Kenya Nandi	A/Arkhangelsk/CRIE-GNY/2009	13	0.07	0.12,0.06,0.05,0.04,0.03,0.03,0.03,0.02,0.02,0.02,0.02,0.02,0.01	4018.51,360.45,2016.56,470.04,445.69,77.93,474.91,129.08,1237.21,70.63,516.32,46.27,136.39	0.04	0.619285	0.219296	0.000125	0.20048
Mali Bandiagara	A/Arkhangelsk/CRIE-GNY/2009	14	0.28	1.04,0.09,0.07,0.05,0.04,0.04,0.03,0.03,0.03,0.02,0.02,0.02,0.02,0.01	2351.12,894.89,1614.06,1368.37,811.91,45.56,287.99,935.57,572.73,190.37,191.99,156.20,400.26,178.98	0.42	1.50116	1.24122	0.000641	0.844834
Mexico City Mestizo pop 2	A/Arkhangelsk/CRIE-GNY/2009	5	0.09	0.12,0.07,0.05,0.04,0.03	5102.96,1859.72,360.36,2316.60,360.36	0.04	0.414961	-0.27068	0.000136	0.266593
Mexico Oaxaca Mixtec	A/Arkhangelsk/CRIE-GNY/2009	2	0.07	0.09,0.04	6368.07,3631.93	0.03	0.342565	-0.568907	0.000128	0.221333
Poland	A/Arkhangelsk/CRIE-GNY/2009	7	0.12	0.27,0.10,0.07,0.06,0.05,0.04,0.03	2308.83,1401.26,2800.67,1395.69,1226.80,562.36,304.38	0.09	0.748178	1.17672	0.000153	0.34611
Russia Tuva pop 2	A/Arkhangelsk/CRIE-GNY/2009	4	0.44	0.95,0.09,0.07,0.04	4156.48,2720.05,1687.04,1436.43	0.43	0.988515	0.338463	0.225314	1.31418
Senegal Niokholo Mandenka	A/Arkhangelsk/CRIE-GNY/2009	12	0.07	0.40,0.15,0.09,0.07,0.06,0.05,0.04,0.03,0.03,0.02,0.02,0.02	445.86,191.08,684.71,3073.25,724.52,445.86,1512.74,191.08,843.95,350.32,1273.89,262.74	0.08	1.12679	3.6545	0.000126	0.203826
Singapore Riau Malay	A/Arkhangelsk/CRIE-GNY/2009	1	0.23	0.23	10000	0	0	-1	0.000335	0.701772
South Korea pop 3	A/Arkhangelsk/CRIE-GNY/2009	4	0.11	0.15,0.05,0.04,0.03	6003.54,2532.47,997.64,466.35	0.05	0.449753	-0.443695	0.000148	0.325288
Taiwan Han Chinese	A/Arkhangelsk/CRIE-GNY/2009	3	0.21	0.23,0.05,0.03	9357.86,614.33,27.81	0.04	0.20741	-3.55794	0.000279	0.641262
Taiwan pop 2	A/Arkhangelsk/CRIE-GNY/2009	6	0.18	0.20,0.05,0.05,0.04,0.03,0.03	8758.14,153.35,299.69,630.45,139.32,19.04	0.05	0.285392	-2.28762	0.000222	0.549293
Thailand	A/Arkhangelsk/CRIE-GNY/2009	1	0.28	0.28	10000	0	0	-1	0.000654	0.847336
USA African American	A/Arkhangelsk/CRIE-GNY/2009	12	0.12	0.46,0.09,0.07,0.04,0.04,0.04,0.03,0.03,0.02,0.02,0.02,0.02	1784.42,1974.64,1893.12,742.75,833.33,199.28,81.52,788.04,960.14,380.43,181.16,181.16	0.16	1.26271	1.59567	0.00016	0.373977
USA African American pop 3	A/Arkhangelsk/CRIE-GNY/2009	18	0.26	1.35,0.28,0.15,0.09,0.07,0.06,0.05,0.04,0.04,0.03,0.03,0.03,0.02,0.02,0.02,0.02,0.02,0.01	1472.95,551.10,80.16,2354.71,1312.63,270.54,831.66,1062.12,190.38,390.78,390.78,240.48,40.08,130.26,370.74,100.20,140.28,70.14	0.46	1.75212	1.93179	0.000453	0.779851
USA African American pop 4	A/Arkhangelsk/CRIE-GNY/2009	16	0.22	1.32,0.26,0.09,0.07,0.06,0.05,0.04,0.04,0.03,0.03,0.03,0.02,0.02,0.02,0.02,0.01	1223.18,515.02,2746.78,1309.01,214.59,590.13,1062.23,203.86,225.32,246.78,375.54,96.57,665.24,203.86,214.59,107.30	0.41	1.86046	2.24023	0.000299	0.666123
USA Alaska Yupik	A/Arkhangelsk/CRIE-GNY/2009	8	0.83	1.18,0.12,0.09,0.07,0.06,0.05,0.04,0.03	6828.60,804.21,282.16,1598.35,287.63,151.01,44.58,3.45	0.51	0.613777	-0.788246	0.665612	2.48776
USA Arizona Gila River Amerindian	A/Arkhangelsk/CRIE-GNY/2009	7	0.24	1.26,0.09,0.07,0.06,0.05,0.05,0.04	1501.36,2882.97,2016.44,151.39,82.22,24.97,3340.65	0.43	1.74193	1.94892	0.000374	0.733118
USA Asian	A/Arkhangelsk/CRIE-GNY/2009	2	0.05	0.06,0.04	4288.12,5711.88	0.01	0.181209	0.287732	0.000117	0.147363
USA Asian pop 2	A/Arkhangelsk/CRIE-GNY/2009	2	0.21	0.21,0.04	9550.32,449.68	0.03	0.16968	-4.38969	0.000262	0.618675
USA Hispanic	A/Arkhangelsk/CRIE-GNY/2009	7	0.07	0.09,0.07,0.06,0.05,0.04,0.04,0.03	3442.87,2038.83,657.21,336.07,59.75,2613.89,851.38	0.02	0.353386	-0.081507	0.000125	0.199808
USA Hispanic pop 2	A/Arkhangelsk/CRIE-GNY/2009	6	0.07	0.10,0.07,0.05,0.04,0.04,0.03	3646.62,2650.38,451.13,75.19,2387.22,789.47	0.03	0.361161	-0.046529	0.000126	0.207671
USA Mexican American Mestizo	A/Arkhangelsk/CRIE-GNY/2009	4	0.07	0.09,0.06,0.04,0.04	5442.86,1114.29,71.43,3371.43	0.03	0.363173	-0.297426	0.000127	0.214812
USA North American Native	A/Arkhangelsk/CRIE-GNY/2009	10	0.17	0.63,0.13,0.09,0.07,0.06,0.05,0.05,0.04,0.04,0.03	1765.61,573.25,1400.00,2370.70,608.92,672.61,401.27,1416.56,554.14,236.94	0.22	1.30824	1.65438	0.0002	0.499338
USA South Texas Hispanic	A/Arkhangelsk/CRIE-GNY/2009	4	0.1	0.12,0.07,0.05,0.04	6751.45,1930.64,196.53,1121.39	0.03	0.311424	-0.999916	0.000143	0.300618
Uganda Kampala	A/Arkhangelsk/CRIE-GNY/2009	7	0.06	0.08,0.06,0.05,0.04,0.04,0.03,0.02	3785.62,1818.18,407.06,474.90,542.74,352.78,2618.72	0.03	0.461362	-0.312477	0.00012	0.168648
Uganda Kampala pop 2	A/Arkhangelsk/CRIE-GNY/2009	12	0.4	1.54,0.09,0.07,0.06,0.05,0.04,0.03,0.03,0.02,0.02,0.02,0.01	2338.96,2955.56,237.69,248.02,1281.43,65.45,403.03,754.39,48.23,1164.31,368.58,134.34	0.63	1.55988	1.25082	0.096551	1.20924
Vietnam Hanoi Kinh pop 2	A/Arkhangelsk/CRIE-GNY/2009	1	0.34	0.34	10000	0	0	1	0.069272	1.03488
Zimbabwe Harare Shona	A/Arkhangelsk/CRIE-GNY/2009	8	0.15	0.23,0.08,0.05,0.03,0.03,0.02,0.02,0.01	5959.68,153.37,1091.15,241.02,1292.73,810.69,381.24,70.11	0.1	0.652423	-0.414702	0.000183	0.45228
Australia Cape York Peninsula Aborigine	A/Athens/INS555/2010	6	0.49	0.80,0.10,0.07,0.06,0.05,0.04	5619.36,2833.41,1390.60,71.19,56.95,28.48	0.35	0.720382	-0.251861	0.380199	1.47353
Australia Yuendumu Aborigine	A/Athens/INS555/2010	1	0.32	0.32	10000	0	0	-1	0.002104	0.953514
Azores Terceira Island	A/Athens/INS555/2010	7	0.09	0.11,0.08,0.06,0.05,0.04,0.04,0.02	4873.68,2828.04,415.65,69.27,1267.32,391.20,154.85	0.03	0.314751	-0.540951	0.000134	0.25628
Brazil Mixed	A/Athens/INS555/2010	5	0.07	0.11,0.08,0.06,0.04,0.04	1757.11,5374.68,723.51,1240.31,904.39	0.02	0.30031	0.182564	0.000128	0.21924
Cameroon Beti	A/Athens/INS555/2010	11	0.16	0.24,0.08,0.07,0.05,0.04,0.04,0.04,0.03,0.03,0.02,0.02	5299.02,2325.06,482.10,101.71,1147.27,213.59,85.44,164.77,40.68,48.82,91.54	0.09	0.573665	-0.182554	0.000189	0.469995
China Canton Han	A/Athens/INS555/2010	7	0.2	0.22,0.08,0.06,0.05,0.05,0.04,0.03	8642.70,144.15,366.94,694.56,77.69,61.78,12.17	0.06	0.287598	-2.1455	0.000242	0.58663
China Guangzhou	A/Athens/INS555/2010	4	0.23	0.25,0.06,0.05,0.04	9331.15,58.53,486.22,124.09	0.05	0.210926	-3.46913	0.000328	0.695719
China Guizhou Province Bouyei	A/Athens/INS555/2010	1	0.42	0.42	10000	0	0	-1	0.378067	1.25592
China Guizhou Province Shui	A/Athens/INS555/2010	1	0.68	0.68	10000	0	0	-1	0.805313	2.03183
China Inner Mongolia Region	A/Athens/INS555/2010	5	0.14	0.17,0.08,0.06,0.05,0.04	7126.52,792.68,358.23,1227.13,495.43	0.05	0.375401	-1.00012	0.00017	0.412029
China North Han	A/Athens/INS555/2010	5	1.5	3.50,0.10,0.08,0.06,0.05	4122.00,5254.90,39.22,370.37,213.51	1.67	1.11864	0.356617	0.485297	4.49039
China Qinghai Province Hui	A/Athens/INS555/2010	3	0.12	0.15,0.06,0.04	7370.20,1286.68,1343.12	0.04	0.361044	-1.09483	0.000159	0.370516
China South Han	A/Athens/INS555/2010	5	0.27	0.28,0.08,0.06,0.05,0.04	9344.52,185.45,228.62,217.43,23.98	0.05	0.204952	-3.53563	0.000496	0.79856
China Southwest Dai	A/Athens/INS555/2010	1	0.48	0.48	10000	0	0	-1	0.547428	1.44806
China Tibet Region Tibetan	A/Athens/INS555/2010	5	0.19	0.29,0.10,0.08,0.06,0.04	5145.57,2363.21,243.72,1934.57,312.94	0.11	0.573601	-0.121853	0.000226	0.55844
China Yunnan Province Bulang	A/Athens/INS555/2010	1	1.44	1.44	10000	0	0	-1	0.985745	4.312
China Yunnan Province Han	A/Athens/INS555/2010	3	0.39	0.40,0.06,0.05	9858.73,92.50,48.77	0.04	0.102609	-8.24753	0.28112	1.17599
China Yunnan Province Hani pop 2	A/Athens/INS555/2010	5	0.74	0.97,0.10,0.08,0.05,0.05	7428.68,845.08,1397.00,201.26,127.97	0.39	0.522309	-1.11291	0.678739	2.21546
China Yunnan Province Lisu	A/Athens/INS555/2010	2	0.49	0.51,0.07	9687.36,312.64	0.08	0.153566	-5.38342	0.557823	1.48103
China Yunnan Province Nu	A/Athens/INS555/2010	3	1.01	1.21,0.10,0.05	8180.68,1639.14,180.18	0.43	0.427527	-1.6499	0.812299	3.01841
Czech Republic	A/Athens/INS555/2010	9	0.16	0.64,0.10,0.08,0.06,0.06,0.05,0.04,0.04,0.03	1494.19,3190.97,2530.32,154.84,832.26,232.26,1110.97,338.06,116.13	0.2	1.2554	1.92243	0.000192	0.480395
Germany DKMS - China minority	A/Athens/INS555/2010	5	0.19	0.22,0.08,0.06,0.05,0.04	8251.09,188.68,863.57,471.70,224.96	0.06	0.326854	-1.73149	0.000234	0.572901
Germany DKMS - Italy minority	A/Athens/INS555/2010	9	0.19	0.77,0.10,0.08,0.06,0.05,0.04,0.04,0.03,0.03	1615.34,3292.57,2419.99,572.16,153.99,1413.04,398.55,120.77,13.59	0.26	1.36358	1.81227	0.000229	0.563943
Germany DKMS - Portugal minority	A/Athens/INS555/2010	7	0.11	0.47,0.10,0.07,0.06,0.06,0.04,0.04	725.23,3416.02,3451.27,79.98,813.34,1287.79,226.38	0.1	0.985191	3.0891	0.000146	0.31646
Germany DKMS - Spain minority	A/Athens/INS555/2010	8	0.1	0.44,0.10,0.07,0.06,0.06,0.05,0.04,0.04	711.02,3238.53,3788.73,64.33,910.78,194.68,722.87,369.05	0.09	0.914422	3.10314	0.000145	0.308326
Germany DKMS - Turkey minority	A/Athens/INS555/2010	9	0.52	2.27,0.10,0.08,0.07,0.06,0.05,0.04,0.04,0.03	2019.43,3623.22,1036.82,716.06,232.66,108.43,1931.33,219.11,112.94	0.88	1.69364	1.4828	0.168108	1.55948
Israel Arab Druze	A/Athens/INS555/2010	6	0.28	1.04,0.10,0.08,0.05,0.04,0.04	2005.42,4724.48,2104.79,99.37,822.04,243.90	0.38	1.38496	1.48797	0.000592	0.831842
Italy pop 5	A/Athens/INS555/2010	6	0.07	0.11,0.08,0.06,0.05,0.04,0.04	3822.11,1619.78,471.72,76.73,3265.13,744.53	0.03	0.392037	0.105025	0.000128	0.220807
Japan Central	A/Athens/INS555/2010	4	0.09	0.15,0.08,0.06,0.04	2502.63,4272.10,1993.10,1232.18	0.04	0.4054	0.553757	0.000136	0.26741
Japan pop 3	A/Athens/INS555/2010	4	0.34	0.48,0.09,0.06,0.04	6520.76,2514.64,610.70,353.91	0.19	0.565833	-0.646117	0.021606	1.00987
Japan pop 5	A/Athens/INS555/2010	4	0.44	0.60,0.09,0.06,0.04	6793.46,2506.66,418.41,281.48	0.25	0.564056	-0.772399	0.329419	1.30719
Kenya	A/Athens/INS555/2010	9	0.06	0.12,0.09,0.05,0.04,0.03,0.03,0.02,0.02,0.02	2005.94,742.94,2986.63,1961.37,312.04,356.61,624.07,505.20,505.20	0.03	0.572689	0.69954	0.000122	0.177912
Kenya Luo	A/Athens/INS555/2010	14	0.12	0.38,0.10,0.07,0.05,0.05,0.04,0.04,0.03,0.03,0.02,0.02,0.02,0.02,0.02	2029.91,2809.83,454.06,416.67,715.81,144.23,315.17,90.81,699.79,1586.54,170.94,352.56,170.94,42.74	0.13	1.07919	1.30452	0.000158	0.367635
Kenya Nandi	A/Athens/INS555/2010	19	0.09	0.27,0.10,0.07,0.06,0.05,0.05,0.04,0.04,0.03,0.03,0.03,0.03,0.03,0.03,0.02,0.02,0.02,0.02,0.02	1536.78,2481.73,360.45,68.19,901.12,1266.44,272.77,165.61,211.89,87.68,48.71,504.14,65.76,26.79,1239.65,63.32,550.41,75.50,73.06	0.08	0.92009	1.48254	0.000137	0.26935
Mali Bandiagara	A/Athens/INS555/2010	22	0.29	1.03,0.11,0.09,0.08,0.06,0.05,0.05,0.04,0.04,0.04,0.03,0.03,0.03,0.03,0.02,0.02,0.02,0.02,0.02,0.02,0.02,0.02	2356.00,335.18,589.00,1472.50,1420.44,266.84,151.32,497.88,284.74,885.13,113.90,468.60,87.86,146.44,143.18,188.74,14.64,312.40,34.17,52.07,47.19,131.79	0.42	1.45208	1.23591	0.000708	0.859592
Mexico City Mestizo pop 2	A/Athens/INS555/2010	5	0.1	0.13,0.08,0.06,0.04,0.04	5102.96,1859.72,360.36,2316.60,360.36	0.04	0.408064	-0.271297	0.00014	0.287901
Mexico Oaxaca Mixtec	A/Athens/INS555/2010	2	0.08	0.10,0.04	6368.07,3631.93	0.03	0.346481	-0.568907	0.000133	0.246667
Poland	A/Athens/INS555/2010	7	0.13	0.30,0.11,0.07,0.06,0.05,0.05,0.04	2308.83,1401.26,4196.36,1226.80,269.12,293.24,304.38	0.1	0.758134	1.17692	0.000162	0.380973
Russia Tuva pop 2	A/Athens/INS555/2010	6	0.44	0.95,0.10,0.08,0.06,0.05,0.04	4156.48,2720.05,1540.34,305.62,586.80,690.71	0.43	0.96934	0.33761	0.237109	1.32819
Senegal Niokholo Mandenka	A/Athens/INS555/2010	13	0.08	0.48,0.22,0.10,0.08,0.06,0.05,0.04,0.03,0.03,0.03,0.02,0.02,0.02	342.36,294.59,684.71,3057.32,1186.31,1512.74,270.70,191.08,589.17,374.20,366.24,867.83,262.74	0.08	1.11152	3.84767	0.00013	0.228693
Singapore Riau Malay	A/Athens/INS555/2010	1	0.26	0.26	10000	0	0	-1	0.000473	0.78878
South Korea pop 3	A/Athens/INS555/2010	6	0.12	0.16,0.08,0.06,0.05,0.04,0.03	6003.54,484.06,2048.41,678.87,336.48,448.64	0.05	0.44708	-0.464721	0.000156	0.359042
Taiwan Han Chinese	A/Athens/INS555/2010	6	1.58	2.59,0.10,0.06,0.06,0.05,0.04	5963.85,3392.74,45.51,93.54,414.61,89.75	1.22	0.775483	-0.392724	0.658828	4.73866
Taiwan pop 2	A/Athens/INS555/2010	6	0.87	1.58,0.10,0.05,0.04,0.04,0.03	5247.07,3514.08,1030.37,59.14,131.30,18.04	0.74	0.857242	-0.100273	0.548322	2.6065
Thailand	A/Athens/INS555/2010	1	0.32	0.32	10000	0	0	1	0.003438	0.972632
USA African American	A/Athens/INS555/2010	11	0.13	0.47,0.11,0.09,0.07,0.05,0.04,0.04,0.03,0.02,0.02,0.02	1784.42,181.16,1820.65,1865.94,824.28,760.87,289.86,788.04,942.03,380.43,362.32	0.16	1.22495	1.58656	0.000165	0.393816
USA African American pop 3	A/Athens/INS555/2010	18	0.27	1.35,0.28,0.17,0.09,0.08,0.06,0.05,0.05,0.04,0.04,0.03,0.03,0.03,0.02,0.02,0.02,0.02,0.02	1472.95,551.10,100.20,2344.69,1352.71,931.86,390.78,110.22,731.46,531.06,350.70,100.20,290.58,450.90,80.16,70.14,70.14,70.14	0.45	1.7059	1.93245	0.00049	0.796735
USA African American pop 4	A/Athens/INS555/2010	17	0.23	1.32,0.27,0.11,0.09,0.07,0.06,0.05,0.05,0.04,0.04,0.03,0.03,0.02,0.02,0.02,0.02,0.02	1223.18,515.02,321.89,2435.62,1330.47,557.94,321.89,128.76,858.37,386.27,225.32,461.37,708.15,203.86,64.38,150.21,107.30	0.41	1.80843	2.23673	0.000314	0.682184
USA Alaska Yupik	A/Athens/INS555/2010	8	1.04	1.47,0.13,0.10,0.08,0.07,0.05,0.04,0.04	6857.36,775.45,282.16,1598.35,293.09,146.40,37.97,9.20	0.64	0.617263	-0.802194	0.711514	3.11052
USA Arizona Gila River Amerindian	A/Athens/INS555/2010	4	0.09	0.12,0.07,0.06,0.04	6400.78,151.39,96.21,3351.62	0.03	0.377825	-0.604045	0.000137	0.272677
USA Asian	A/Athens/INS555/2010	2	0.05	0.07,0.05	4288.12,5711.88	0.01	0.180649	0.287732	0.00012	0.16485
USA Asian pop 2	A/Athens/INS555/2010	3	0.23	0.24,0.06,0.05	9550.32,107.07,342.61	0.04	0.16987	-4.3918	0.00033	0.696994
USA Hispanic	A/Athens/INS555/2010	7	0.07	0.10,0.08,0.06,0.06,0.05,0.04,0.04	3442.87,2591.49,119.49,321.14,59.75,2613.89,851.38	0.02	0.344513	-0.069338	0.000128	0.21613
USA Hispanic pop 2	A/Athens/INS555/2010	4	0.07	0.11,0.07,0.05,0.04	3646.62,2894.74,2669.17,789.47	0.03	0.3529	-0.01954	0.000129	0.224763
USA Mexican American Mestizo	A/Athens/INS555/2010	6	0.08	0.12,0.08,0.06,0.05,0.04,0.04	3842.86,2200.00,514.29,71.43,2685.71,685.71	0.03	0.405189	0.100901	0.000132	0.239673
USA North American Native	A/Athens/INS555/2010	10	0.18	0.68,0.14,0.10,0.08,0.07,0.06,0.05,0.04,0.04,0.03	1847.13,494.27,1397.45,2370.70,653.50,633.12,401.27,1411.46,556.69,234.39	0.24	1.28652	1.58727	0.000224	0.553625
USA South Texas Hispanic	A/Athens/INS555/2010	3	0.11	0.13,0.07,0.04	6751.45,2046.24,1202.31	0.03	0.307567	-0.983314	0.000148	0.324809
Uganda Kampala	A/Athens/INS555/2010	6	0.06	0.08,0.06,0.05,0.04,0.04,0.02	5603.80,393.49,488.47,664.86,230.66,2618.72	0.03	0.431902	-0.517268	0.000122	0.181765
Uganda Kampala pop 2	A/Athens/INS555/2010	14	0.43	1.64,0.12,0.10,0.07,0.06,0.05,0.05,0.04,0.04,0.03,0.02,0.02,0.02,0.02	2338.96,341.03,2704.10,337.58,633.83,713.06,34.45,62.00,334.14,826.73,1098.86,258.35,179.13,137.79	0.67	1.54651	1.25064	0.126116	1.29401
Vietnam Hanoi Kinh pop 2	A/Athens/INS555/2010	1	0.39	0.39	10000	0	0	-1	0.28404	1.176
Zimbabwe Harare Shona	A/Athens/INS555/2010	8	0.3	0.61,0.10,0.06,0.05,0.04,0.03,0.02,0.02	4377.74,1709.03,911.48,205.96,241.02,1292.73,806.31,455.74	0.27	0.923901	0.228698	0.000917	0.891756
Australia Cape York Peninsula Aborigine	A/Athens/INS87/2009	5	0.26	0.29,0.10,0.08,0.06,0.05	8376.84,911.25,616.99,66.45,28.48	0.07	0.289137	-1.85224	0.000445	0.775574
Australia Yuendumu Aborigine	A/Athens/INS87/2009	1	0.4	0.4	10000	0	0	1	0.315894	1.20149
Azores Terceira Island	A/Athens/INS87/2009	8	0.11	0.14,0.10,0.07,0.06,0.05,0.05,0.04,0.02	4873.68,2881.01,126.32,244.50,1324.37,309.70,85.57,154.85	0.04	0.346493	-0.542667	0.000148	0.326026
Brazil Mixed	A/Athens/INS87/2009	5	0.09	0.14,0.10,0.07,0.05,0.04	1757.11,4961.24,956.07,1421.19,904.39	0.03	0.334943	0.066146	0.000139	0.278411
Cameroon Beti	A/Athens/INS87/2009	12	0.2	0.32,0.10,0.08,0.06,0.05,0.05,0.04,0.04,0.03,0.03,0.02,0.02	5162.73,591.94,2266.07,170.87,1114.73,221.72,40.68,138.32,132.22,24.41,61.03,75.26	0.12	0.628208	-0.10951	0.000247	0.594581
China Canton Han	A/Athens/INS87/2009	6	0.32	0.46,0.10,0.06,0.05,0.04,0.03	6372.74,2414.12,946.36,198.45,55.23,13.10	0.18	0.555869	-0.588486	0.002618	0.963494
China Guangzhou	A/Athens/INS87/2009	6	0.43	0.55,0.10,0.09,0.06,0.06,0.05	7269.96,1768.52,295.01,7.80,512.76,145.95	0.21	0.487542	-1.0267	0.326059	1.27729
China Guizhou Province Bouyei	A/Athens/INS87/2009	1	0.42	0.42	10000	0	0	-1	0.395442	1.27239
China Guizhou Province Shui	A/Athens/INS87/2009	1	0.75	0.75	10000	0	0	-1	0.854611	2.25628
China Inner Mongolia Region	A/Athens/INS87/2009	3	0.14	0.16,0.06,0.05	7919.21,1310.98,769.82	0.04	0.313697	-1.4473	0.00017	0.41028
China North Han	A/Athens/INS87/2009	3	0.21	0.23,0.10,0.06	9176.47,239.65,583.88	0.04	0.203529	-3.1357	0.000281	0.644346
China Qinghai Province Hui	A/Athens/INS87/2009	4	0.15	0.20,0.09,0.06,0.05	6326.19,1044.02,1151.24,1478.56	0.07	0.452392	-0.607965	0.000184	0.457081
China South Han	A/Athens/INS87/2009	5	0.26	0.27,0.06,0.06,0.05,0.04	9529.98,51.16,201.44,193.45,23.98	0.05	0.175551	-4.29116	0.000444	0.774944
China Southwest Dai	A/Athens/INS87/2009	2	8.68	10.78,0.10	8035.26,1964.74	4.24	0.488851	-1.52762	0.84721	26.0443
China Tibet Region Tibetan	A/Athens/INS87/2009	4	0.19	0.29,0.11,0.06,0.05	5159.79,2592.70,1880.51,367.00	0.1	0.552186	-0.143054	0.000231	0.567022
China Yunnan Province Bulang	A/Athens/INS87/2009	2	1.52	1.52,0.06	9952.87,47.13	0.1	0.065955	-14.4835	0.985001	4.54502
China Yunnan Province Han	A/Athens/INS87/2009	5	0.44	0.46,0.09,0.06,0.05,0.05	9463.50,395.22,53.82,40.36,47.09	0.09	0.195799	-3.97384	0.417685	1.31027
China Yunnan Province Hani pop 2	A/Athens/INS87/2009	5	1.97	2.87,0.10,0.09,0.06,0.05	6752.73,1502.99,1435.90,43.41,264.97	1.3	0.661453	-0.748876	0.732798	5.9122
China Yunnan Province Lisu	A/Athens/INS87/2009	2	0.53	0.53,0.06	9953.84,46.16	0.03	0.060725	-14.6423	0.627477	1.57748
China Yunnan Province Nu	A/Athens/INS87/2009	3	0.8	0.92,0.10,0.06	8529.78,1290.04,180.18	0.29	0.364563	-1.99554	0.787011	2.40766
Czech Republic	A/Athens/INS87/2009	9	0.12	0.18,0.10,0.08,0.07,0.06,0.05,0.05,0.04,0.04	4463.23,1598.71,1184.52,263.23,745.81,1209.03,300.65,118.71,116.13	0.05	0.450524	-0.025866	0.000155	0.355729
Germany DKMS - China minority	A/Athens/INS87/2009	2	0.2	0.23,0.05	8432.51,1567.49	0.06	0.314467	-1.88877	0.000249	0.598504
Germany DKMS - Italy minority	A/Athens/INS87/2009	10	0.12	0.18,0.10,0.08,0.06,0.05,0.05,0.04,0.04,0.04,0.03	4861.11,1179.05,1360.21,612.92,1422.10,250.60,179.65,42.27,83.03,9.06	0.06	0.451751	-0.146306	0.000158	0.367714
Germany DKMS - Portugal minority	A/Athens/INS87/2009	9	0.1	0.15,0.10,0.08,0.07,0.06,0.05,0.05,0.04,0.04	4108.72,1716.14,1789.35,393.11,530.03,950.25,286.02,169.45,56.93	0.04	0.365896	-0.08798	0.000146	0.314309
Germany DKMS - Spain minority	A/Athens/INS87/2009	9	0.13	0.73,0.13,0.10,0.08,0.07,0.06,0.05,0.05,0.04	594.21,3331.64,2414.08,1427.12,409.68,560.35,787.20,311.49,164.21	0.15	1.13023	3.50417	0.000167	0.402505
Germany DKMS - Turkey minority	A/Athens/INS87/2009	8	0.14	0.19,0.10,0.08,0.06,0.05,0.05,0.04,0.04	5615.54,350.12,1380.17,250.73,2066.86,106.17,117.46,112.94	0.06	0.469777	-0.351115	0.000171	0.413989
Israel Arab Druze	A/Athens/INS87/2009	5	0.15	0.18,0.10,0.09,0.05,0.04	6729.90,1860.89,234.87,930.44,243.90	0.05	0.320468	-0.99483	0.000177	0.435916
Italy pop 5	A/Athens/INS87/2009	9	0.09	0.14,0.10,0.08,0.07,0.06,0.05,0.05,0.04,0.04	3819.27,579.71,1023.02,79.57,451.83,3276.50,261.44,238.70,269.96	0.04	0.44853	0.193266	0.000137	0.272274
Japan Central	A/Athens/INS87/2009	3	0.09	0.12,0.08,0.05	3809.85,3394.12,2796.04	0.03	0.326839	-0.065721	0.000137	0.270098
Japan pop 3	A/Athens/INS87/2009	3	0.26	0.33,0.08,0.05	7397.55,1781.53,820.92	0.11	0.427497	-1.10959	0.000485	0.794188
Japan pop 5	A/Athens/INS87/2009	3	0.33	0.40,0.09,0.05	7599.85,1810.57,589.58	0.14	0.429803	-1.22635	0.003956	0.977055
Kenya	A/Athens/INS87/2009	9	0.06	0.12,0.06,0.05,0.04,0.04,0.03,0.02,0.02,0.02	2748.89,1337.30,1649.33,1114.41,846.95,668.65,624.07,505.20,505.20	0.04	0.573218	0.587599	0.000123	0.186202
Kenya Luo	A/Athens/INS87/2009	11	0.1	0.18,0.10,0.06,0.06,0.04,0.04,0.03,0.02,0.02,0.02,0.02	4481.84,411.32,699.79,897.44,331.20,165.60,694.44,1586.54,518.16,154.91,58.76	0.07	0.68876	0.065284	0.000145	0.311441
Kenya Nandi	A/Athens/INS87/2009	18	0.09	0.18,0.10,0.08,0.07,0.06,0.05,0.05,0.04,0.04,0.04,0.03,0.03,0.03,0.02,0.02,0.02,0.02,0.02	2669.26,1349.25,180.22,94.98,516.32,1799.81,124.21,102.29,133.95,340.96,82.81,26.79,565.03,1251.83,34.10,579.64,53.58,94.98	0.06	0.710212	0.604393	0.000135	0.257188
Mali Bandiagara	A/Athens/INS87/2009	17	0.32	1.19,0.12,0.09,0.06,0.05,0.04,0.04,0.03,0.03,0.03,0.02,0.02,0.02,0.02,0.02,0.02,0.01	2351.12,855.84,1545.72,1430.20,761.47,388.87,958.35,82.98,540.19,165.96,144.81,198.50,315.65,81.35,45.56,113.90,19.52	0.48	1.47437	1.23935	0.003231	0.973989
Mexico City Mestizo pop 2	A/Athens/INS87/2009	5	0.12	0.17,0.10,0.08,0.05,0.04	5051.48,1145.43,862.29,2580.44,360.36	0.05	0.448779	-0.225781	0.000157	0.362629
Mexico Oaxaca Mixtec	A/Athens/INS87/2009	3	0.11	0.26,0.09,0.05	2356.98,4011.09,3631.93	0.08	0.722381	1.13119	0.000153	0.344631
Poland	A/Athens/INS87/2009	9	0.16	0.47,0.13,0.10,0.08,0.07,0.06,0.05,0.05,0.04	1714.92,1855.98,2811.80,1646.25,883.44,237.56,410.17,315.52,124.35	0.14	0.913077	1.62779	0.000191	0.475726
Russia Tuva pop 2	A/Athens/INS87/2009	3	0.58	1.27,0.10,0.05	4156.48,4260.39,1583.13	0.58	1.00359	0.339699	0.367688	1.73775
Senegal Niokholo Mandenka	A/Athens/INS87/2009	15	0.08	0.51,0.15,0.10,0.09,0.07,0.06,0.05,0.05,0.04,0.04,0.03,0.03,0.03,0.02,0.02	445.86,191.08,541.40,3224.52,605.10,636.94,501.59,1019.11,95.54,87.58,191.08,597.13,238.85,1361.46,262.74	0.1	1.17904	3.7887	0.000132	0.244189
Singapore Riau Malay	A/Athens/INS87/2009	2	0.85	1.11,0.09	7505.59,2494.41	0.44	0.516971	-1.1584	0.726728	2.55536
South Korea pop 3	A/Athens/INS87/2009	5	0.12	0.16,0.09,0.06,0.05,0.04	5962.22,525.38,2195.99,855.96,460.45	0.05	0.431544	-0.461695	0.000156	0.359585
Taiwan Han Chinese	A/Athens/INS87/2009	6	0.56	0.78,0.10,0.06,0.06,0.05,0.04	6788.02,2568.58,46.77,450.01,118.82,27.81	0.32	0.576763	-0.768748	0.519346	1.674
Taiwan pop 2	A/Athens/INS87/2009	8	0.33	0.45,0.10,0.06,0.06,0.04,0.04,0.04,0.03	6767.57,1992.58,231.53,833.92,65.15,69.16,28.06,12.03	0.17	0.518551	-0.77362	0.006684	0.989274
Thailand	A/Athens/INS87/2009	1	0.33	0.33	10000	0	0	1	0.00408	0.977531
USA African American	A/Athens/INS87/2009	15	0.16	0.61,0.12,0.10,0.08,0.06,0.05,0.05,0.04,0.04,0.03,0.03,0.02,0.02,0.02,0.02	1711.96,1775.36,1431.16,733.70,742.75,778.99,244.57,72.46,153.99,507.25,163.04,833.33,452.90,36.23,362.32	0.21	1.28989	1.64714	0.000193	0.481435
USA African American pop 3	A/Athens/INS87/2009	15	0.28	1.35,0.36,0.12,0.10,0.08,0.06,0.05,0.05,0.04,0.04,0.03,0.02,0.02,0.02,0.02	1472.95,551.10,2234.47,1102.20,641.28,851.70,1062.12,180.36,480.96,400.80,360.72,340.68,110.22,70.14,140.28	0.45	1.61644	1.89426	0.000604	0.835322
USA African American pop 4	A/Athens/INS87/2009	18	0.24	1.32,0.36,0.12,0.10,0.08,0.06,0.05,0.05,0.04,0.04,0.04,0.03,0.03,0.02,0.02,0.02,0.02,0.02	1223.18,482.83,2435.62,1287.55,547.21,600.86,1030.04,236.05,236.05,107.30,182.40,332.62,118.03,611.59,246.78,64.38,150.21,107.30	0.41	1.69841	2.18924	0.000359	0.722035
USA Alaska Yupik	A/Athens/INS87/2009	8	0.85	1.20,0.14,0.11,0.09,0.07,0.06,0.05,0.04	6828.60,195.30,747.55,1740.16,294.82,20.71,163.37,9.49	0.52	0.608729	-0.787509	0.675621	2.53991
USA Arizona Gila River Amerindian	A/Athens/INS87/2009	7	0.3	1.54,0.13,0.09,0.07,0.06,0.05,0.04	1472.74,2908.42,2030.44,141.53,81.26,2977.43,388.18	0.52	1.71471	1.97483	0.001009	0.902609
USA Asian	A/Athens/INS87/2009	2	0.06	0.06,0.05	5924.89,4075.11	0.01	0.149197	-0.376499	0.000121	0.17302
USA Asian pop 2	A/Athens/INS87/2009	3	0.81	1.21,0.10,0.05	6423.98,3126.34,449.68	0.54	0.662772	-0.595007	0.63458	2.42695
USA Hispanic	A/Athens/INS87/2009	8	0.09	0.13,0.10,0.08,0.07,0.06,0.05,0.05,0.03	3442.87,1994.03,672.14,164.30,201.64,2658.70,537.71,328.60	0.04	0.390689	-0.036581	0.000137	0.2698
USA Hispanic pop 2	A/Athens/INS87/2009	7	0.09	0.14,0.10,0.08,0.06,0.05,0.05,0.04	3646.62,1560.15,1109.02,432.33,2443.61,432.33,375.94	0.04	0.400693	0.008777	0.000139	0.279779
USA Mexican American Mestizo	A/Athens/INS87/2009	7	0.1	0.15,0.10,0.08,0.06,0.05,0.05,0.04	3828.57,1128.57,1128.57,471.43,2728.57,400.00,314.29	0.05	0.455415	0.155338	0.000142	0.296597
USA North American Native	A/Athens/INS87/2009	9	0.19	0.70,0.13,0.09,0.07,0.06,0.05,0.05,0.04,0.04	1765.61,1803.82,2656.05,564.33,606.37,1785.99,508.28,75.16,234.39	0.24	1.24353	1.6463	0.000232	0.568791
USA South Texas Hispanic	A/Athens/INS87/2009	5	0.14	0.17,0.10,0.08,0.07,0.05	6751.45,1104.05,826.59,115.61,1202.31	0.05	0.332751	-0.989211	0.000171	0.413582
Uganda Kampala	A/Athens/INS87/2009	6	0.07	0.11,0.08,0.07,0.06,0.05,0.02	3962.01,1641.79,352.78,434.19,990.50,2618.72	0.04	0.507989	-0.208797	0.000129	0.222094
Uganda Kampala pop 2	A/Athens/INS87/2009	13	0.43	1.62,0.12,0.10,0.08,0.06,0.06,0.05,0.04,0.04,0.03,0.02,0.02,0.02	2338.96,2462.97,788.84,186.01,706.17,575.27,62.00,299.69,117.12,788.84,1136.76,399.59,137.79	0.65	1.51049	1.24649	0.13284	1.30072
Vietnam Hanoi Kinh pop 2	A/Athens/INS87/2009	1	0.37	0.37	10000	0	0	-1	0.21416	1.12487
Zimbabwe Harare Shona	A/Athens/INS87/2009	8	0.18	0.27,0.06,0.05,0.04,0.03,0.02,0.02,0.02	6113.06,1012.27,78.88,241.02,1292.73,810.69,381.24,70.11	0.11	0.636793	-0.480345	0.000217	0.540323
Australia Cape York Peninsula Aborigine	A/Auckland/1/2009	3	0.33	0.37,0.11,0.06	8334.12,1570.95,94.92	0.1	0.296595	-1.80107	0.006312	0.987596
Australia Yuendumu Aborigine	A/Auckland/1/2009	1	0.5	0.5	10000	0	0	1	0.574305	1.4869
Azores Terceira Island	A/Auckland/1/2009	5	0.13	0.15,0.08,0.06,0.05,0.03	7644.66,472.70,1332.52,395.27,154.85	0.04	0.303966	-1.33109	0.000163	0.386311
Brazil Mixed	A/Auckland/1/2009	5	0.11	0.18,0.12,0.09,0.06,0.05	1757.11,5374.68,542.64,1343.67,981.91	0.04	0.349958	0.07573	0.000151	0.336243
Cameroon Beti	A/Auckland/1/2009	12	0.23	0.38,0.12,0.09,0.07,0.06,0.05,0.04,0.04,0.03,0.03,0.03,0.02	5130.19,685.52,1934.50,372.25,1131.00,315.30,87.47,50.85,132.22,24.41,61.03,75.26	0.15	0.650603	-0.090515	0.000329	0.696216
China Canton Han	A/Auckland/1/2009	5	0.39	0.57,0.10,0.06,0.05,0.04	6372.74,2414.12,995.04,149.77,68.33	0.23	0.585496	-0.579996	0.218119	1.18111
China Guangzhou	A/Auckland/1/2009	4	0.53	0.69,0.10,0.06,0.05	7269.96,2063.53,590.03,76.48	0.27	0.508777	-1.02285	0.509329	1.58225
China Guizhou Province Bouyei	A/Auckland/1/2009	1	0.43	0.43	10000	0	0	-1	0.421172	1.29793
China Guizhou Province Shui	A/Auckland/1/2009	1	0.85	0.85	10000	0	0	-1	0.897319	2.53647
China Inner Mongolia Region	A/Auckland/1/2009	3	0.14	0.16,0.06,0.05	7919.21,1326.22,754.57	0.04	0.305023	-1.45293	0.000174	0.42601
China North Han	A/Auckland/1/2009	2	0.26	0.27,0.06	9411.76,588.24	0.05	0.188496	-3.7509	0.000465	0.785201
China Qinghai Province Hui	A/Auckland/1/2009	4	0.2	0.30,0.10,0.07,0.06	5389.39,1980.81,1106.09,1523.70	0.11	0.562011	-0.208773	0.000248	0.597042
China South Han	A/Auckland/1/2009	5	0.27	0.28,0.07,0.06,0.05,0.04	9518.78,100.72,169.46,187.05,23.98	0.05	0.175556	-4.23332	0.00052	0.808123
China Southwest Dai	A/Auckland/1/2009	2	11.57	14.37,0.10	8035.26,1964.74	5.67	0.49024	-1.52762	0.847365	34.7066
China Tibet Region Tibetan	A/Auckland/1/2009	3	0.18	0.21,0.07,0.05	7752.49,1842.58,404.93	0.06	0.340424	-1.3265	0.000213	0.531637
China Yunnan Province Bulang	A/Auckland/1/2009	2	1.67	1.68,0.07	9952.87,47.13	0.11	0.065932	-14.4835	0.989375	5.01724
China Yunnan Province Han	A/Auckland/1/2009	3	0.4	0.40,0.07,0.05	9850.32,62.23,87.45	0.04	0.104591	-8.01922	0.307521	1.19732
China Yunnan Province Hani pop 2	A/Auckland/1/2009	6	2.33	3.40,0.12,0.09,0.08,0.07,0.05	6755.55,898.64,2008.68,28.75,43.41,264.97	1.55	0.664249	-0.749985	0.737581	6.99341
China Yunnan Province Lisu	A/Auckland/1/2009	1	0.57	0.57	10000	0	0	1	0.695528	1.7096
China Yunnan Province Nu	A/Auckland/1/2009	3	0.5	0.51,0.07,0.05	9794.79,178.93,26.28	0.06	0.125821	-6.76896	0.582108	1.51246
Czech Republic	A/Auckland/1/2009	6	0.15	0.22,0.11,0.08,0.07,0.06,0.05	4468.39,2950.97,87.74,695.48,1298.06,499.35	0.07	0.468996	-0.025223	0.000179	0.440592
Germany DKMS - China minority	A/Auckland/1/2009	3	0.23	0.26,0.07,0.05	8272.86,1291.73,435.41	0.07	0.329369	-1.74254	0.000313	0.680189
Germany DKMS - Italy minority	A/Auckland/1/2009	7	0.15	0.22,0.12,0.09,0.07,0.06,0.05,0.04	4794.69,2066.73,615.94,422.71,1518.72,446.86,134.36	0.07	0.473346	-0.144102	0.000184	0.457278
Germany DKMS - Portugal minority	A/Auckland/1/2009	7	0.13	0.19,0.12,0.09,0.07,0.06,0.05,0.04	4108.72,3422.80,439.20,515.11,1102.07,355.16,56.93	0.05	0.367943	-0.208905	0.000166	0.397134
Germany DKMS - Spain minority	A/Auckland/1/2009	8	0.15	0.56,0.16,0.12,0.09,0.08,0.07,0.06,0.05	711.02,3214.83,3780.26,443.54,22.01,541.73,912.48,374.13	0.12	0.783122	2.81438	0.000183	0.454036
Germany DKMS - Turkey minority	A/Auckland/1/2009	7	0.17	0.25,0.12,0.09,0.07,0.06,0.05,0.04	5507.12,822.23,1036.82,262.03,1983.28,275.58,112.94	0.09	0.503927	-0.301789	0.000205	0.511778
Israel Arab Druze	A/Auckland/1/2009	5	0.18	0.22,0.12,0.09,0.06,0.05	6702.80,1924.12,198.74,921.41,252.94	0.06	0.340493	-0.957088	0.000214	0.532868
Italy pop 5	A/Auckland/1/2009	5	0.11	0.16,0.08,0.06,0.05,0.04	4958.80,954.82,3327.65,488.78,269.96	0.05	0.446505	-0.045051	0.000148	0.325466
Japan Central	A/Auckland/1/2009	2	0.1	0.11,0.06	6774.73,3225.27	0.03	0.264386	-0.759467	0.000141	0.289936
Japan pop 3	A/Auckland/1/2009	2	0.22	0.24,0.06	9035.39,964.61	0.05	0.238205	-2.73304	0.000301	0.668008
Japan pop 5	A/Auckland/1/2009	2	0.25	0.26,0.06	9410.42,589.58	0.05	0.191285	-3.74324	0.000381	0.737745
Kenya	A/Auckland/1/2009	10	0.07	0.13,0.07,0.06,0.04,0.03,0.03,0.02,0.02,0.02,0.02	2748.89,1337.30,1783.06,1827.64,668.65,624.07,341.75,163.45,222.88,282.32	0.04	0.58121	0.609653	0.000126	0.206212
Kenya Luo	A/Auckland/1/2009	17	0.13	0.28,0.13,0.10,0.07,0.06,0.05,0.05,0.04,0.03,0.03,0.03,0.03,0.02,0.02,0.02,0.02,0.02	3344.02,1303.42,245.73,769.23,822.65,213.68,133.55,154.91,694.44,1068.38,427.35,96.15,315.17,197.65,112.18,42.74,58.76	0.11	0.801816	0.443946	0.000166	0.399356
Kenya Nandi	A/Auckland/1/2009	19	0.1	0.26,0.12,0.10,0.07,0.06,0.06,0.05,0.05,0.04,0.04,0.03,0.03,0.03,0.03,0.02,0.02,0.02,0.02,0.02	2101.80,1203.12,988.80,513.88,754.99,1217.73,53.58,136.39,360.45,90.11,538.24,48.71,433.51,830.49,189.97,219.19,182.66,41.40,94.98	0.09	0.825704	1.00423	0.000145	0.309236
Mali Bandiagara	A/Auckland/1/2009	18	0.33	1.19,0.15,0.12,0.09,0.07,0.06,0.05,0.05,0.04,0.04,0.04,0.03,0.03,0.03,0.03,0.02,0.02,0.02	2351.12,523.92,411.65,1465.99,1465.99,465.34,362.84,193.62,120.40,940.45,73.22,536.93,167.59,112.27,231.04,398.63,159.45,19.52	0.48	1.44295	1.23537	0.005406	0.98971
Mexico City Mestizo pop 2	A/Auckland/1/2009	5	0.15	0.21,0.12,0.09,0.06,0.05	5051.48,1158.30,849.42,2561.13,379.67	0.07	0.481677	-0.187876	0.000178	0.439607
Mexico Oaxaca Mixtec	A/Auckland/1/2009	3	0.14	0.33,0.09,0.06	2356.98,4011.09,3631.93	0.11	0.794415	1.17972	0.000168	0.406462
Poland	A/Auckland/1/2009	4	0.17	0.38,0.12,0.07,0.06	2308.83,6449.52,374.91,866.74	0.12	0.67887	1.17631	0.000207	0.518073
Russia Tuva pop 2	A/Auckland/1/2009	4	0.58	1.27,0.11,0.06,0.05	4156.48,4260.39,1075.79,507.33	0.58	0.987277	0.33912	0.378733	1.75332
Senegal Niokholo Mandenka	A/Auckland/1/2009	14	0.09	0.61,0.26,0.16,0.09,0.08,0.07,0.06,0.05,0.04,0.04,0.03,0.03,0.03,0.02	342.36,294.59,111.46,3471.34,788.22,557.32,660.83,1035.03,87.58,191.08,597.13,366.24,1234.08,262.74	0.11	1.19566	3.99315	0.000137	0.267612
Singapore Riau Malay	A/Auckland/1/2009	2	1.06	1.38,0.09	7505.59,2494.41	0.56	0.526705	-1.1584	0.765955	3.16691
South Korea pop 3	A/Auckland/1/2009	5	0.13	0.17,0.07,0.06,0.05,0.04	6463.99,2219.60,791.03,64.94,460.45	0.05	0.396866	-0.650513	0.000164	0.389632
Taiwan Han Chinese	A/Auckland/1/2009	5	0.69	0.98,0.10,0.07,0.06,0.05	6780.43,2576.16,84.69,439.89,118.82	0.41	0.597396	-0.763559	0.618843	2.08282
Taiwan pop 2	A/Auckland/1/2009	7	0.41	0.56,0.10,0.07,0.06,0.05,0.04,0.03	6766.56,1993.59,381.88,610.40,138.32,97.22,12.03	0.22	0.544958	-0.764736	0.263262	1.22077
Thailand	A/Auckland/1/2009	1	0.33	0.33	10000	0	0	-1	0.007313	0.99
USA African American	A/Auckland/1/2009	10	0.16	0.57,0.13,0.10,0.06,0.05,0.04,0.03,0.03,0.03,0.02	1784.42,2291.67,1576.09,1530.80,326.09,135.87,507.25,172.10,1313.41,362.32	0.19	1.16288	1.52526	0.000198	0.49419
USA African American pop 3	A/Auckland/1/2009	13	0.29	1.35,0.33,0.14,0.10,0.08,0.07,0.06,0.05,0.04,0.03,0.03,0.02,0.02	1472.95,631.26,2845.69,1012.02,80.16,821.64,1042.08,220.44,791.58,420.84,450.90,140.28,70.14	0.45	1.54457	1.89342	0.000739	0.865672
USA African American pop 4	A/Auckland/1/2009	12	0.25	1.32,0.34,0.14,0.10,0.07,0.06,0.05,0.04,0.03,0.03,0.03,0.02	1223.18,515.02,3208.15,1008.58,622.32,1008.58,472.10,311.16,332.62,118.03,858.37,321.89	0.4	1.61186	2.1825	0.000405	0.753695
USA Alaska Yupik	A/Auckland/1/2009	7	1.1	1.56,0.24,0.12,0.09,0.08,0.07,0.05	6826.88,60.40,926.17,1698.45,289.07,27.04,172.00	0.68	0.619586	-0.786943	0.720604	3.28738
USA Arizona Gila River Amerindian	A/Auckland/1/2009	4	0.14	0.23,0.10,0.06,0.05	4356.19,2196.94,3044.70,402.18	0.08	0.562666	0.159047	0.000176	0.431549
USA Asian	A/Auckland/1/2009	2	0.06	0.07,0.05	6552.69,3447.31	0.01	0.15328	-0.653523	0.000123	0.187669
USA Asian pop 2	A/Auckland/1/2009	4	0.99	1.49,0.10,0.06,0.05	6423.98,3126.34,256.96,192.72	0.67	0.675503	-0.594682	0.67169	2.96597
USA Hispanic	A/Auckland/1/2009	6	0.11	0.16,0.12,0.09,0.07,0.06,0.05	3442.87,2501.87,298.73,231.52,2673.64,851.38	0.05	0.418338	-0.042732	0.000149	0.328964
USA Hispanic pop 2	A/Auckland/1/2009	4	0.11	0.17,0.11,0.06,0.05	3646.62,2857.14,2706.77,789.47	0.05	0.42286	-0.016147	0.000152	0.34371
USA Mexican American Mestizo	A/Auckland/1/2009	3	0.11	0.15,0.06,0.05	6128.57,3171.43,700.00	0.04	0.391044	-0.474275	0.000152	0.342009
USA North American Native	A/Auckland/1/2009	7	0.22	0.77,0.16,0.12,0.08,0.06,0.05,0.04	1847.13,1355.41,1810.19,2383.44,1653.50,715.92,234.39	0.26	1.19896	1.55967	0.000291	0.656677
USA South Texas Hispanic	A/Auckland/1/2009	3	0.17	0.21,0.11,0.05	6751.45,2011.56,1236.99	0.06	0.338651	-1.01407	0.000206	0.515035
Uganda Kampala	A/Auckland/1/2009	5	0.09	0.13,0.06,0.05,0.03,0.02	5956.58,881.95,542.74,1641.79,976.93	0.05	0.498297	-0.510099	0.000138	0.274162
Uganda Kampala pop 2	A/Auckland/1/2009	13	0.48	1.77,0.15,0.12,0.10,0.07,0.05,0.05,0.04,0.03,0.03,0.03,0.02,0.02	2338.96,2121.94,936.96,382.36,1129.87,434.03,99.90,93.01,788.84,640.72,530.49,361.69,141.23	0.72	1.49165	1.24326	0.174802	1.43904
Vietnam Hanoi Kinh pop 2	A/Auckland/1/2009	1	0.39	0.39	10000	0	0	-1	0.260988	1.15845
Zimbabwe Harare Shona	A/Auckland/1/2009	10	0.22	0.34,0.10,0.07,0.05,0.03,0.03,0.03,0.02,0.02,0.02	5823.84,289.22,1078.00,254.16,1292.73,241.02,569.68,376.86,17.53,56.97	0.15	0.674183	-0.362408	0.000287	0.651283
Australia Cape York Peninsula Aborigine	A/Auckland/597/2000	3	0.19	0.22,0.07,0.05	8467.01,1376.36,156.62	0.05	0.278262	-1.93332	0.000238	0.579351
Australia Yuendumu Aborigine	A/Auckland/597/2000	1	0.28	0.28	10000	0	0	1	0.000579	0.827463
Azores Terceira Island	A/Auckland/597/2000	6	0.08	0.10,0.07,0.05,0.04,0.04,0.02	4873.68,2905.46,338.22,69.27,1658.52,154.85	0.02	0.293051	-0.71428	0.00013	0.228691
Brazil Mixed	A/Auckland/597/2000	3	0.07	0.08,0.06,0.04	7131.78,645.99,2222.22	0.02	0.23821	-1.08651	0.000125	0.199633
Cameroon Beti	A/Auckland/597/2000	9	0.4	0.97,0.09,0.07,0.05,0.05,0.04,0.03,0.03,0.02	3736.78,1570.38,2713.59,144.43,142.39,1222.54,140.36,162.73,166.80	0.44	1.08371	0.518097	0.149856	1.20565
China Canton Han	A/Auckland/597/2000	8	0.23	0.31,0.09,0.08,0.05,0.05,0.04,0.03,0.03	6845.46,1797.25,144.15,366.94,720.77,51.48,60.84,13.10	0.11	0.477028	-0.824963	0.000337	0.703799
China Guangzhou	A/Auckland/597/2000	5	0.23	0.24,0.08,0.05,0.05,0.04	9038.48,297.35,53.85,526.81,83.51	0.06	0.247379	-2.76959	0.000308	0.675169
China Guizhou Province Bouyei	A/Auckland/597/2000	1	0.41	0.41	10000	0	0	1	0.351676	1.232
China Guizhou Province Shui	A/Auckland/597/2000	1	0.62	0.62	10000	0	0	1	0.74991	1.848
China Inner Mongolia Region	A/Auckland/597/2000	5	0.14	0.18,0.08,0.06,0.05,0.03	6478.66,1440.55,312.50,1646.34,121.95	0.06	0.427113	-0.710828	0.000173	0.423186
China North Han	A/Auckland/597/2000	4	1.52	3.59,0.09,0.07,0.05	4108.93,5267.97,39.22,583.88	1.73	1.13281	0.362111	0.473309	4.5748
China Qinghai Province Hui	A/Auckland/597/2000	4	0.19	0.43,0.08,0.05,0.04	3465.01,3905.19,1331.83,1297.97	0.17	0.894553	0.618177	0.000236	0.576075
China South Han	A/Auckland/597/2000	5	0.28	0.30,0.09,0.08,0.05,0.03	8893.69,450.84,185.45,446.04,23.98	0.07	0.266492	-2.51357	0.000598	0.832945
China Southwest Dai	A/Auckland/597/2000	1	0.48	0.48	10000	0	0	1	0.535719	1.43203
China Tibet Region Tibetan	A/Auckland/597/2000	4	0.17	0.26,0.09,0.05,0.04	5142.72,2609.77,1972.50,275.01	0.1	0.585127	-0.109943	0.000203	0.506502
China Yunnan Province Bulang	A/Auckland/597/2000	1	1.29	1.29	10000	0	0	-1	0.977484	3.8808
China Yunnan Province Han	A/Auckland/597/2000	5	0.45	0.47,0.09,0.08,0.05,0.04	9446.69,18.50,398.59,87.45,48.77	0.09	0.20414	-3.89716	0.442743	1.33992
China Yunnan Province Hani pop 2	A/Auckland/597/2000	6	0.7	0.92,0.10,0.08,0.05,0.05,0.04	7428.68,845.08,1417.86,54.68,210.28,43.41	0.37	0.522341	-1.11303	0.65869	2.10545
China Yunnan Province Lisu	A/Auckland/597/2000	3	0.48	0.50,0.07,0.05	9705.65,248.19,46.16	0.07	0.149693	-5.57534	0.540568	1.4547
China Yunnan Province Nu	A/Auckland/597/2000	4	0.98	1.18,0.09,0.07,0.05	8160.66,1624.12,35.04,180.18	0.42	0.433161	-1.63251	0.802054	2.92627
Czech Republic	A/Auckland/597/2000	10	0.16	0.67,0.12,0.09,0.07,0.06,0.05,0.05,0.04,0.04,0.03	1494.19,225.81,2965.16,2594.84,264.52,687.74,202.58,1116.13,332.90,116.13	0.22	1.36207	1.93748	0.000191	0.476902
Germany DKMS - China minority	A/Auckland/597/2000	7	0.33	0.55,0.09,0.08,0.05,0.05,0.04,0.03	5420.90,2830.19,188.68,428.16,870.83,94.34,166.91	0.23	0.710929	-0.179951	0.007034	0.991062
Germany DKMS - Italy minority	A/Auckland/597/2000	11	0.17	0.65,0.09,0.07,0.06,0.05,0.05,0.04,0.04,0.03,0.03,0.02	1687.80,3220.11,2486.41,200.79,209.84,226.45,1444.75,205.31,185.69,123.79,9.06	0.22	1.31845	1.74288	0.000198	0.495422
Germany DKMS - Portugal minority	A/Auckland/597/2000	9	0.09	0.41,0.09,0.07,0.06,0.05,0.04,0.04,0.03,0.03	763.18,3378.07,3471.60,394.47,517.83,1081.74,162.67,177.58,52.87	0.09	0.973247	3.01886	0.00014	0.284262
Germany DKMS - Spain minority	A/Auckland/597/2000	9	0.1	0.49,0.09,0.07,0.06,0.05,0.04,0.04,0.04,0.03	711.02,3238.53,3809.04,418.15,531.57,199.76,724.56,201.46,165.90	0.11	1.09816	3.21921	0.000142	0.298234
Germany DKMS - Turkey minority	A/Auckland/597/2000	10	0.5	2.23,0.12,0.08,0.07,0.05,0.05,0.04,0.04,0.04,0.03	2019.43,22.59,4610.35,725.10,144.57,162.64,54.21,1931.33,216.85,112.94	0.87	1.71937	1.48362	0.155984	1.51474
Israel Arab Druze	A/Auckland/597/2000	4	0.1	0.12,0.07,0.05,0.04	6729.90,2095.75,108.40,1065.94	0.03	0.290144	-1.04552	0.000143	0.300996
Italy pop 5	A/Auckland/597/2000	8	0.07	0.09,0.07,0.06,0.05,0.05,0.04,0.04,0.03	4282.47,1159.42,71.04,383.63,93.78,3267.97,457.52,284.17	0.02	0.366902	-0.029673	0.000124	0.195731
Japan Central	A/Auckland/597/2000	4	0.08	0.14,0.08,0.05,0.04	2502.63,4701.34,1563.86,1232.18	0.03	0.410863	0.552237	0.000133	0.248672
Japan pop 3	A/Auckland/597/2000	4	0.33	0.46,0.08,0.05,0.04	6520.76,2658.33,467.00,353.91	0.19	0.57331	-0.645507	0.003939	0.977201
Japan pop 5	A/Auckland/597/2000	4	0.42	0.59,0.08,0.05,0.04	6793.46,2616.96,308.10,281.48	0.24	0.570062	-0.771908	0.29718	1.26774
Kenya	A/Auckland/597/2000	8	0.07	0.16,0.06,0.04,0.03,0.03,0.02,0.02,0.02	2139.67,3150.07,1173.85,1233.28,401.19,891.53,460.62,549.78	0.05	0.751898	1.09231	0.000126	0.206765
Kenya Luo	A/Auckland/597/2000	13	0.14	0.48,0.09,0.06,0.05,0.04,0.03,0.03,0.02,0.02,0.02,0.02,0.02,0.02	2131.41,2708.33,176.28,753.21,811.97,400.64,641.03,379.27,1266.03,213.68,293.80,48.08,176.28	0.18	1.23913	1.33031	0.000175	0.429709
Kenya Nandi	A/Auckland/597/2000	13	0.1	0.28,0.09,0.06,0.05,0.04,0.04,0.03,0.03,0.02,0.02,0.02,0.02,0.02	2067.71,2121.29,1492.94,1066.73,168.05,370.19,97.42,533.37,613.74,735.51,399.42,219.19,114.47	0.1	0.964836	1.23096	0.000143	0.299973
Mali Bandiagara	A/Auckland/597/2000	20	0.28	0.92,0.11,0.09,0.08,0.06,0.05,0.05,0.04,0.04,0.03,0.03,0.03,0.03,0.02,0.02,0.02,0.02,0.02,0.02,0.01	2686.30,117.15,520.66,1428.57,112.27,1560.36,273.35,453.95,81.35,156.20,916.04,535.31,109.01,89.49,227.79,154.57,366.09,53.69,45.56,112.27	0.39	1.36328	1.03566	0.00068	0.853799
Mexico City Mestizo pop 2	A/Auckland/597/2000	4	0.09	0.12,0.07,0.05,0.04	5102.96,1956.24,263.84,2676.96	0.03	0.389485	-0.340377	0.000135	0.256732
Mexico Oaxaca Mixtec	A/Auckland/597/2000	2	0.08	0.10,0.04	6368.07,3631.93	0.03	0.353357	-0.568907	0.000129	0.227419
Poland	A/Auckland/597/2000	6	0.15	0.47,0.16,0.07,0.06,0.05,0.04	1714.92,1130.29,5168.89,909.43,478.84,597.62	0.15	1.04381	1.60707	0.000177	0.435765
Russia Tuva pop 2	A/Auckland/597/2000	6	0.21	0.33,0.09,0.07,0.05,0.05,0.04	5574.57,1301.96,1687.04,158.92,721.27,556.23	0.13	0.608939	-0.257331	0.000275	0.636247
Senegal Niokholo Mandenka	A/Auckland/597/2000	11	0.07	0.37,0.10,0.08,0.06,0.05,0.04,0.04,0.03,0.02,0.02,0.02	636.94,668.79,3089.17,724.52,461.78,907.64,780.25,1066.88,557.32,843.95,262.74	0.08	1.07763	3.02776	0.000129	0.224564
Singapore Riau Malay	A/Auckland/597/2000	1	0.25	0.25	10000	0	0	1	0.00039	0.743448
South Korea pop 3	A/Auckland/597/2000	7	0.12	0.22,0.09,0.08,0.05,0.05,0.04,0.03	4055.49,1948.05,489.96,2042.50,737.90,283.35,442.74	0.08	0.612626	0.253546	0.00016	0.374374
Taiwan Han Chinese	A/Auckland/597/2000	6	0.29	0.34,0.09,0.08,0.05,0.05,0.04	8073.57,1107.32,178.23,97.33,487.93,55.62	0.11	0.367273	-1.58185	0.000733	0.864025
Taiwan pop 2	A/Auckland/597/2000	7	0.27	0.36,0.09,0.05,0.05,0.04,0.03,0.03	6711.44,2046.71,302.70,746.72,43.10,131.30,18.04	0.14	0.516362	-0.749202	0.000509	0.803635
Thailand	A/Auckland/597/2000	1	0.32	0.32	10000	0	0	-1	0.002461	0.960594
USA African American	A/Auckland/597/2000	14	0.15	0.51,0.09,0.07,0.06,0.05,0.05,0.04,0.04,0.03,0.03,0.03,0.02,0.02,0.02	2056.16,1884.06,1648.55,271.74,99.64,570.65,706.52,199.28,90.58,36.23,733.70,63.41,1240.94,398.55	0.18	1.258	1.40057	0.000179	0.440667
USA African American pop 3	A/Auckland/597/2000	14	0.21	0.72,0.09,0.07,0.05,0.05,0.04,0.04,0.03,0.03,0.03,0.03,0.02,0.02,0.02	2324.65,2184.37,1492.99,881.76,400.80,731.46,140.28,370.74,360.72,250.50,80.16,551.10,120.24,110.22	0.28	1.32366	1.24744	0.000276	0.637901
USA African American pop 4	A/Auckland/597/2000	14	0.18	0.63,0.12,0.09,0.07,0.05,0.04,0.03,0.03,0.03,0.02,0.02,0.02,0.02,0.01	2049.36,75.11,2446.35,1416.31,879.83,1008.58,268.24,182.40,397.00,933.48,150.21,96.57,64.38,32.19	0.23	1.32726	1.42614	0.000212	0.52819
USA Alaska Yupik	A/Auckland/597/2000	6	1.04	1.47,0.12,0.08,0.06,0.05,0.04	6887.28,745.53,1880.52,287.63,151.87,47.17	0.64	0.617997	-0.815755	0.70929	3.11573
USA Arizona Gila River Amerindian	A/Auckland/597/2000	5	0.35	1.99,0.12,0.08,0.05,0.04	1476.23,25.13,5045.88,101.14,3351.62	0.68	1.96124	1.98395	0.019777	1.04543
USA Asian	A/Auckland/597/2000	2	0.05	0.08,0.05	2219.73,7780.27	0.01	0.253336	1.33785	0.000119	0.156872
USA Asian pop 2	A/Auckland/597/2000	3	0.3	0.36,0.08,0.05	8008.57,1541.76,449.68	0.12	0.380457	-1.5176	0.001153	0.913919
USA Hispanic	A/Auckland/597/2000	4	0.06	0.09,0.07,0.05,0.04	3442.87,2696.04,336.07,3525.02	0.02	0.327214	-0.183399	0.000124	0.194116
USA Hispanic pop 2	A/Auckland/597/2000	4	0.07	0.09,0.07,0.05,0.04	3646.62,2669.17,432.33,3251.88	0.02	0.333318	-0.158002	0.000125	0.201258
USA Mexican American Mestizo	A/Auckland/597/2000	5	0.07	0.10,0.07,0.05,0.04,0.04	3842.86,2242.86,485.71,57.14,3371.43	0.03	0.384883	0.022076	0.000127	0.213685
USA South Texas Hispanic	A/Auckland/597/2000	3	0.1	0.11,0.07,0.04	6751.45,2046.24,1202.31	0.03	0.291516	-1.05209	0.00014	0.286172
Uganda Kampala	A/Auckland/597/2000	6	0.06	0.07,0.05,0.04,0.03,0.02,0.02	5956.58,529.17,664.86,230.66,1641.79,976.93	0.02	0.417939	-0.593606	0.00012	0.166011
Uganda Kampala pop 2	A/Auckland/597/2000	13	0.23	0.63,0.09,0.06,0.05,0.04,0.04,0.03,0.03,0.02,0.02,0.02,0.02,0.02	3021.01,2576.64,1064.42,447.81,93.01,79.23,217.02,795.73,254.91,912.85,330.69,96.45,110.23	0.26	1.16493	0.838074	0.000314	0.681562
Vietnam Hanoi Kinh pop 2	A/Auckland/597/2000	2	0.4	0.41,0.05	9894.27,105.73	0.04	0.089651	-9.55774	0.322599	1.20917
Zimbabwe Harare Shona	A/Auckland/597/2000	9	0.32	0.60,0.09,0.05,0.04,0.03,0.02,0.02,0.02,0.02	4973.71,1139.35,1064.86,179.67,1380.37,433.83,376.86,381.24,70.11	0.28	0.862972	-0.001946	0.002861	0.967482
Australia Cape York Peninsula Aborigine	A/Bangkok/163/2000	2	0.19	0.22,0.07	8467.01,1532.99	0.05	0.279621	-1.92463	0.000237	0.578992
Australia Yuendumu Aborigine	A/Bangkok/163/2000	1	0.28	0.28	10000	0	0	-1	0.000591	0.831006
Azores Terceira Island	A/Bangkok/163/2000	5	0.08	0.10,0.07,0.05,0.04,0.02	4873.68,2905.46,407.50,1658.52,154.85	0.02	0.29186	-0.716471	0.00013	0.228865
Brazil Mixed	A/Bangkok/163/2000	4	0.07	0.08,0.06,0.05,0.04	7131.78,645.99,129.20,2093.02	0.02	0.237394	-1.10136	0.000125	0.19979
Cameroon Beti	A/Bangkok/163/2000	8	0.16	0.24,0.07,0.05,0.05,0.04,0.03,0.03,0.02	5307.16,2713.59,150.53,136.29,1222.54,142.39,160.70,166.80	0.09	0.589783	-0.180177	0.000187	0.466419
China Canton Han	A/Bangkok/163/2000	10	0.61	1.12,0.10,0.09,0.08,0.06,0.05,0.05,0.04,0.03,0.03	5139.01,1667.13,1759.81,220.91,106.71,268.65,712.35,51.48,60.84,13.10	0.52	0.844783	-0.057928	0.4498	1.83688
China Guangzhou	A/Bangkok/163/2000	9	4.56	8.08,0.13,0.10,0.09,0.08,0.06,0.05,0.05,0.04	5597.44,131.90,1539.84,1598.38,463.59,24.19,36.68,524.47,83.51	3.97	0.870318	-0.240552	0.624455	13.6891
China Guizhou Province Bouyei	A/Bangkok/163/2000	2	0.46	0.47,0.07	9746.08,253.92	0.06	0.134892	-6.03292	0.475181	1.36622
China Guizhou Province Shui	A/Bangkok/163/2000	2	0.77	0.79,0.07	9727.84,272.16	0.12	0.151819	-5.81315	0.84584	2.30774
China Inner Mongolia Region	A/Bangkok/163/2000	6	0.54	1.56,0.10,0.08,0.06,0.05,0.03	3117.38,3285.06,1516.77,358.23,1600.61,121.95	0.68	1.26436	0.81027	0.263297	1.62469
China North Han	A/Bangkok/163/2000	4	1.57	3.70,0.09,0.07,0.05	4108.93,5267.97,39.22,583.88	1.78	1.1346	0.36212	0.473647	4.70122
China Qinghai Province Hui	A/Bangkok/163/2000	5	0.21	0.47,0.09,0.08,0.05,0.04	3465.01,2838.60,1066.59,1331.83,1297.97	0.19	0.924929	0.623555	0.000263	0.620549
China South Han	A/Bangkok/163/2000	7	0.74	1.07,0.10,0.09,0.08,0.05,0.05,0.03	6631.49,2207.83,492.41,198.24,228.62,217.43,23.98	0.46	0.626745	-0.691996	0.625976	2.21714
China Tibet Region Tibetan	A/Bangkok/163/2000	5	0.18	0.29,0.09,0.08,0.05,0.04	5142.72,2344.24,265.53,1998.10,249.41	0.11	0.608248	-0.096455	0.000221	0.54697
China Yunnan Province Bulang	A/Bangkok/163/2000	4	2.33	2.40,0.10,0.09,0.05	9724.25,71.10,157.51,47.13	0.38	0.162335	-5.76757	0.977559	6.99544
China Yunnan Province Han	A/Bangkok/163/2000	5	1.58	1.99,0.10,0.08,0.05,0.04	7828.79,1619.58,415.41,94.18,42.05	0.78	0.496007	-1.37265	0.820905	4.73395
China Yunnan Province Hani pop 2	A/Bangkok/163/2000	6	0.49	0.59,0.08,0.06,0.05,0.04,0.03	8051.08,1619.69,75.54,140.38,109.37,3.95	0.2	0.418894	-1.54256	0.477808	1.46264
China Yunnan Province Lisu	A/Bangkok/163/2000	6	1.51	1.80,0.13,0.10,0.09,0.07,0.05	8309.68,321.34,175.04,899.59,248.19,46.16	0.64	0.42339	-1.76715	0.858525	4.52583
China Yunnan Province Nu	A/Bangkok/163/2000	5	0.95	1.14,0.10,0.09,0.05,0.05	8160.66,467.97,1191.19,118.87,61.31	0.41	0.432093	-1.63263	0.797198	2.84979
Czech Republic	A/Bangkok/163/2000	10	0.13	0.43,0.09,0.07,0.06,0.05,0.05,0.04,0.04,0.04,0.03	1720.00,2965.16,2594.84,227.10,725.16,200.00,83.87,1034.84,332.90,116.13	0.14	1.06785	1.68354	0.000164	0.39144
Germany DKMS - China minority	A/Bangkok/163/2000	8	0.35	0.59,0.10,0.09,0.08,0.05,0.05,0.04,0.03	5420.90,1037.74,1727.14,253.99,878.08,420.90,94.34,166.91	0.26	0.72333	-0.178525	0.074971	1.06025
Germany DKMS - Italy minority	A/Bangkok/163/2000	10	0.09	0.12,0.07,0.06,0.05,0.05,0.04,0.04,0.03,0.03,0.02	4907.91,2478.86,157.00,268.72,218.90,1425.12,384.96,76.99,72.46,9.06	0.04	0.399192	-0.221003	0.000136	0.265445
Germany DKMS - Portugal minority	A/Bangkok/163/2000	9	0.09	0.39,0.09,0.07,0.06,0.05,0.04,0.04,0.04,0.03	787.58,3353.67,3471.60,374.14,478.51,283.31,858.07,340.25,52.87	0.09	0.926012	2.93923	0.000139	0.280769
Germany DKMS - Spain minority	A/Bangkok/163/2000	8	0.1	0.49,0.09,0.07,0.06,0.05,0.05,0.04,0.04	711.02,3238.53,3809.04,413.07,536.65,306.42,617.91,367.36	0.11	1.09581	3.22204	0.000143	0.298682
Germany DKMS - Turkey minority	A/Bangkok/163/2000	9	0.44	1.90,0.08,0.07,0.05,0.05,0.04,0.04,0.03,0.03	2042.01,4608.09,727.35,149.09,164.90,1976.51,198.78,47.44,85.84	0.74	1.67095	1.4654	0.122271	1.32794
Israel Arab Druze	A/Bangkok/163/2000	4	0.1	0.12,0.07,0.05,0.04	6729.90,2095.75,108.40,1065.94	0.03	0.290714	-1.0463	0.000143	0.300909
Italy pop 5	A/Bangkok/163/2000	10	0.07	0.09,0.07,0.06,0.05,0.05,0.04,0.04,0.04,0.03,0.03	4282.47,1159.42,42.63,423.42,65.36,42.63,3242.40,457.52,193.24,90.93	0.02	0.365278	-0.035341	0.000124	0.196023
Japan Central	A/Bangkok/163/2000	5	0.09	0.15,0.09,0.07,0.05,0.04	2502.63,977.04,3724.30,1668.92,1127.12	0.04	0.443989	0.663833	0.000135	0.25739
Japan pop 3	A/Bangkok/163/2000	5	0.32	0.45,0.09,0.07,0.05,0.04	6520.76,561.47,2096.86,484.30,336.62	0.18	0.568939	-0.646331	0.001912	0.948941
Japan pop 5	A/Bangkok/163/2000	5	0.42	0.58,0.09,0.08,0.05,0.04	6793.46,661.85,1955.12,315.71,273.87	0.24	0.568472	-0.771942	0.284457	1.25169
Kenya	A/Bangkok/163/2000	7	0.07	0.19,0.06,0.04,0.03,0.02,0.02,0.02	2139.67,3150.07,1173.85,1634.47,787.52,564.64,549.78	0.06	0.808431	1.14986	0.000129	0.222782
Kenya Luo	A/Bangkok/163/2000	10	0.08	0.14,0.06,0.05,0.04,0.04,0.03,0.03,0.02,0.02,0.02	4855.77,913.46,662.39,149.57,90.81,309.83,641.03,1645.30,507.48,224.36	0.05	0.633247	-0.042784	0.000134	0.252557
Kenya Nandi	A/Bangkok/163/2000	14	0.11	0.32,0.09,0.06,0.05,0.04,0.04,0.04,0.03,0.03,0.02,0.02,0.02,0.02,0.02	2067.71,2121.29,1424.74,1134.92,168.05,255.72,114.47,97.42,533.37,613.74,735.51,362.88,255.72,114.47	0.11	1.02435	1.27892	0.000148	0.324705
Mali Bandiagara	A/Bangkok/163/2000	18	0.28	0.91,0.09,0.08,0.06,0.05,0.05,0.04,0.04,0.03,0.03,0.03,0.02,0.02,0.02,0.02,0.02,0.02,0.01	2730.23,593.88,1428.57,112.27,1565.25,268.47,453.95,40.68,229.42,885.13,642.69,89.49,104.13,125.28,152.95,366.09,55.32,156.20	0.38	1.34993	1.01078	0.000681	0.854009
Mexico City Mestizo pop 2	A/Bangkok/163/2000	4	0.09	0.12,0.07,0.05,0.04	5102.96,1956.24,302.45,2638.35	0.03	0.388664	-0.340639	0.000135	0.25709
Mexico Oaxaca Mixtec	A/Bangkok/163/2000	2	0.08	0.10,0.04	6368.07,3631.93	0.03	0.353357	-0.568907	0.000129	0.227419
Poland	A/Bangkok/163/2000	7	0.15	0.47,0.16,0.09,0.07,0.06,0.05,0.04	1714.92,1130.29,864.88,4304.01,898.29,489.98,597.62	0.15	1.03936	1.604	0.000178	0.437168
Russia Tuva pop 2	A/Bangkok/163/2000	6	0.57	1.27,0.10,0.07,0.05,0.05,0.04	4156.48,2720.05,1687.04,201.71,678.48,556.23	0.59	1.02756	0.340089	0.351967	1.71544
Senegal Niokholo Mandenka	A/Bangkok/163/2000	11	0.07	0.37,0.10,0.08,0.06,0.05,0.04,0.04,0.03,0.02,0.02,0.02	636.94,668.79,3089.17,724.52,461.78,899.68,788.22,1066.88,557.32,843.95,262.74	0.08	1.0776	3.02773	0.000129	0.22457
Singapore Riau Malay	A/Bangkok/163/2000	1	0.25	0.25	10000	0	0	-1	0.000392	0.744875
South Korea pop 3	A/Bangkok/163/2000	8	0.13	0.23,0.10,0.09,0.08,0.05,0.05,0.04,0.03	4055.49,637.54,1062.57,737.90,2255.02,525.38,277.45,448.64	0.08	0.634011	0.27664	0.000165	0.393172
Taiwan Han Chinese	A/Bangkok/163/2000	8	1.36	2.23,0.10,0.09,0.08,0.05,0.05,0.03,0.03	5956.26,2014.92,1122.49,265.45,140.31,471.50,21.49,7.58	1.05	0.771955	-0.390475	0.650294	4.08983
Taiwan pop 2	A/Bangkok/163/2000	10	0.82	1.49,0.10,0.09,0.08,0.05,0.05,0.04,0.03,0.03,0.03	5246.07,1427.28,1902.38,185.43,448.03,598.38,43.10,60.14,72.17,17.04	0.7	0.859391	-0.100175	0.532436	2.45373
Thailand	A/Bangkok/163/2000	2	0.36	0.38,0.07	9614.57,385.43	0.06	0.162886	-4.7973	0.161187	1.09251
USA African American	A/Bangkok/163/2000	10	0.09	0.16,0.07,0.06,0.05,0.04,0.04,0.03,0.03,0.02,0.02	3940.22,1675.72,344.20,570.65,706.52,199.28,90.58,769.93,1304.35,398.55	0.06	0.652223	0.222475	0.000135	0.261991
USA African American pop 3	A/Bangkok/163/2000	12	0.1	0.16,0.07,0.05,0.05,0.04,0.04,0.03,0.03,0.03,0.02,0.02,0.02	4509.02,1492.99,911.82,370.74,731.46,140.28,571.14,410.82,80.16,551.10,120.24,110.22	0.06	0.588208	0.036765	0.000141	0.292681
USA African American pop 4	A/Bangkok/163/2000	12	0.09	0.14,0.07,0.05,0.05,0.04,0.04,0.03,0.03,0.03,0.02,0.02,0.02	4570.82,1416.31,751.07,257.51,718.88,171.67,257.51,182.40,397.00,933.48,150.21,193.13	0.05	0.570455	-0.047304	0.000137	0.269109
USA Alaska Yupik	A/Bangkok/163/2000	6	0.52	0.65,0.08,0.06,0.05,0.04,0.03	7778.35,1734.98,287.63,151.87,37.68,9.49	0.24	0.460622	-1.33757	0.522224	1.57286
USA Arizona Gila River Amerindian	A/Bangkok/163/2000	4	0.29	1.60,0.08,0.06,0.04	1501.36,4899.42,258.58,3340.65	0.55	1.86224	1.9546	0.000841	0.882636
USA Asian	A/Bangkok/163/2000	3	0.05	0.08,0.05,0.04	2219.73,2068.39,5711.88	0.01	0.252297	1.03352	0.000119	0.159183
USA Asian pop 2	A/Bangkok/163/2000	5	0.31	0.37,0.09,0.08,0.05,0.05	7944.33,685.22,920.77,107.07,342.61	0.12	0.388804	-1.46826	0.001438	0.931262
USA Hispanic	A/Bangkok/163/2000	4	0.06	0.09,0.07,0.05,0.04	3442.87,2696.04,395.82,3465.27	0.02	0.326099	-0.187943	0.000124	0.194308
USA Hispanic pop 2	A/Bangkok/163/2000	4	0.07	0.09,0.07,0.05,0.04	3646.62,2669.17,507.52,3176.69	0.02	0.332172	-0.161308	0.000125	0.20145
USA Mexican American Mestizo	A/Bangkok/163/2000	5	0.07	0.10,0.07,0.05,0.05,0.04	3842.86,2242.86,485.71,57.14,3371.43	0.03	0.383099	0.018881	0.000127	0.214001
USA North American Native	A/Bangkok/163/2000	9	0.19	0.74,0.14,0.09,0.07,0.05,0.05,0.04,0.04,0.03	1853.50,485.35,1400.00,2979.62,829.30,242.04,29.30,1871.34,309.55	0.26	1.37631	1.59174	0.000236	0.575589
USA South Texas Hispanic	A/Bangkok/163/2000	3	0.1	0.11,0.07,0.04	6751.45,2046.24,1202.31	0.03	0.291317	-1.05114	0.00014	0.286196
Uganda Kampala	A/Bangkok/163/2000	6	0.06	0.07,0.05,0.04,0.03,0.02,0.02	5956.58,529.17,664.86,230.66,1641.79,976.93	0.02	0.417638	-0.596235	0.00012	0.166069
Uganda Kampala pop 2	A/Bangkok/163/2000	14	0.25	0.72,0.10,0.09,0.07,0.06,0.05,0.04,0.03,0.03,0.02,0.02,0.02,0.02,0.02	3007.23,258.35,2125.39,454.70,837.07,513.26,48.23,254.91,795.73,254.91,912.85,330.69,96.45,110.23	0.31	1.20318	0.850404	0.000419	0.761986
Vietnam Hanoi Kinh pop 2	A/Bangkok/163/2000	3	1.09	1.32,0.10,0.06	8136.56,1757.71,105.73	0.48	0.436402	-1.61104	0.821529	3.27588
Zimbabwe Harare Shona	A/Bangkok/163/2000	9	0.36	0.68,0.09,0.05,0.04,0.03,0.02,0.02,0.02,0.02	4973.71,1139.35,1064.86,179.67,1380.37,438.21,372.48,381.24,70.11	0.32	0.877254	0.00061	0.083505	1.08051
Australia Cape York Peninsula Aborigine	A/Bangkok/INS587/2010	6	0.26	0.29,0.10,0.08,0.07,0.05,0.05	8376.84,911.25,545.80,85.43,61.70,18.98	0.07	0.28976	-1.85223	0.000445	0.775391
Australia Yuendumu Aborigine	A/Bangkok/INS587/2010	1	0.4	0.4	10000	0	0	1	0.315894	1.20149
Azores Terceira Island	A/Bangkok/INS587/2010	8	0.11	0.14,0.10,0.07,0.06,0.05,0.05,0.04,0.02	4873.68,2881.01,126.32,236.35,1328.44,313.77,85.57,154.85	0.04	0.346374	-0.541202	0.000148	0.326039
Brazil Mixed	A/Bangkok/INS587/2010	5	0.09	0.14,0.10,0.07,0.05,0.04	1757.11,4961.24,956.07,1343.67,981.91	0.03	0.335469	0.063852	0.000139	0.278323
Cameroon Beti	A/Bangkok/INS587/2010	13	0.2	0.32,0.10,0.09,0.07,0.05,0.05,0.04,0.04,0.03,0.03,0.03,0.02,0.02	5162.73,512.61,2074.86,331.57,1212.37,235.96,38.65,87.47,50.85,111.88,44.75,61.03,75.26	0.12	0.629065	-0.109774	0.000246	0.594296
China Canton Han	A/Bangkok/INS587/2010	6	0.32	0.46,0.10,0.06,0.05,0.05,0.04	6372.74,2414.12,946.36,163.81,34.63,68.33	0.18	0.564328	-0.585387	0.002355	0.959064
China Guangzhou	A/Bangkok/INS587/2010	4	0.42	0.55,0.09,0.05,0.04	7269.96,2063.53,590.03,76.48	0.21	0.494005	-1.02527	0.320997	1.27334
China Guizhou Province Bouyei	A/Bangkok/INS587/2010	1	0.4	0.4	10000	0	0	-1	0.306843	1.19409
China Guizhou Province Shui	A/Bangkok/INS587/2010	1	0.74	0.74	10000	0	0	1	0.849723	2.23034
China Inner Mongolia Region	A/Bangkok/INS587/2010	4	0.13	0.15,0.05,0.05,0.04	7964.94,1265.24,289.63,480.18	0.04	0.307629	-1.48279	0.000164	0.389239
China North Han	A/Bangkok/INS587/2010	4	0.21	0.23,0.11,0.09,0.06	9176.47,143.79,95.86,583.88	0.04	0.205103	-3.13516	0.000281	0.644065
China Qinghai Province Hui	A/Bangkok/INS587/2010	4	0.15	0.20,0.09,0.06,0.05	6326.19,1044.02,1106.09,1523.70	0.07	0.452729	-0.607466	0.000184	0.456984
China South Han	A/Bangkok/INS587/2010	5	0.25	0.26,0.06,0.05,0.05,0.04	9529.98,89.53,163.07,193.45,23.98	0.04	0.175004	-4.28635	0.000382	0.738274
China Southwest Dai	A/Bangkok/INS587/2010	2	8.68	10.78,0.09	8035.26,1964.74	4.25	0.489235	-1.52762	0.844443	26.0404
China Tibet Region Tibetan	A/Bangkok/INS587/2010	4	0.19	0.29,0.10,0.06,0.05	5159.79,2592.70,1842.58,404.93	0.1	0.55267	-0.142678	0.000231	0.566838
China Yunnan Province Bulang	A/Bangkok/INS587/2010	2	1.5	1.50,0.06	9952.87,47.13	0.1	0.066044	-14.4835	0.984339	4.49214
China Yunnan Province Han	A/Bangkok/INS587/2010	4	0.37	0.37,0.07,0.06,0.05	9848.64,11.77,52.14,87.45	0.04	0.105669	-7.96056	0.181035	1.10393
China Yunnan Province Hani pop 2	A/Bangkok/INS587/2010	6	1.97	2.87,0.11,0.09,0.07,0.06,0.05	6752.73,901.45,2008.68,28.75,28.75,279.63	1.3	0.661927	-0.748547	0.731926	5.91087
China Yunnan Province Lisu	A/Bangkok/INS587/2010	1	0.51	0.51	10000	0	0	1	0.593115	1.51594
China Yunnan Province Nu	A/Bangkok/INS587/2010	5	0.8	0.92,0.11,0.09,0.06,0.05	8529.78,740.74,549.30,95.10,85.09	0.29	0.365738	-1.99581	0.786089	2.40666
Czech Republic	A/Bangkok/INS587/2010	7	0.12	0.18,0.10,0.08,0.07,0.06,0.05,0.04	4463.23,1598.71,1184.52,263.23,692.90,1249.03,548.39	0.05	0.451073	-0.026489	0.000155	0.355606
Germany DKMS - China minority	A/Bangkok/INS587/2010	4	0.29	0.43,0.10,0.06,0.05	6066.76,2373.00,718.43,841.80	0.17	0.586205	-0.458114	0.000828	0.879762
Germany DKMS - Italy minority	A/Bangkok/INS587/2010	11	0.12	0.18,0.10,0.08,0.07,0.06,0.05,0.05,0.04,0.04,0.03,0.03	4861.11,1179.05,1286.23,312.50,288.35,1491.55,258.15,188.71,90.58,34.72,9.06	0.06	0.452107	-0.14849	0.000158	0.36767
Germany DKMS - Portugal minority	A/Bangkok/INS587/2010	9	0.1	0.15,0.10,0.08,0.07,0.06,0.05,0.05,0.04,0.04	4108.72,1716.14,1789.35,393.11,490.71,980.07,286.02,178.93,56.93	0.04	0.366123	-0.088729	0.000146	0.314269
Germany DKMS - Spain minority	A/Bangkok/INS587/2010	9	0.13	0.73,0.13,0.10,0.08,0.07,0.06,0.05,0.05,0.04	594.21,3331.64,2414.08,1427.12,409.68,551.89,790.59,314.88,165.90	0.15	1.13029	3.50437	0.000167	0.402489
Germany DKMS - Turkey minority	A/Bangkok/INS587/2010	9	0.14	0.19,0.10,0.08,0.07,0.06,0.05,0.05,0.04,0.03	5615.54,343.35,1386.94,155.86,128.76,2032.98,103.91,173.93,58.73	0.06	0.470054	-0.351367	0.000171	0.413928
Israel Arab Druze	A/Bangkok/INS587/2010	7	0.15	0.18,0.10,0.09,0.07,0.06,0.05,0.04	6729.90,1860.89,207.77,108.40,63.23,776.87,252.94	0.05	0.320516	-0.998337	0.000177	0.435939
Italy pop 5	A/Bangkok/INS587/2010	9	0.09	0.14,0.10,0.08,0.07,0.06,0.05,0.05,0.04,0.03	3819.27,579.71,1023.02,79.57,412.05,3313.44,261.44,241.55,269.96	0.04	0.448856	0.192727	0.000137	0.272215
Japan Central	A/Bangkok/INS587/2010	3	0.09	0.12,0.08,0.05	3809.85,3394.12,2796.04	0.03	0.326839	-0.065721	0.000137	0.270098
Japan pop 3	A/Bangkok/INS587/2010	3	0.26	0.33,0.08,0.05	7397.55,1781.53,820.92	0.11	0.427497	-1.10959	0.000485	0.794188
Japan pop 5	A/Bangkok/INS587/2010	3	0.33	0.40,0.09,0.05	7599.85,1810.57,589.58	0.14	0.429803	-1.22635	0.003956	0.977055
Kenya	A/Bangkok/INS587/2010	11	0.06	0.12,0.06,0.05,0.04,0.04,0.03,0.02,0.02,0.02,0.02,0.02	2748.89,1337.30,1649.33,1114.41,846.95,668.65,624.07,341.75,163.45,222.88,282.32	0.04	0.585157	0.626739	0.000122	0.183359
Kenya Luo	A/Bangkok/INS587/2010	14	0.1	0.18,0.10,0.08,0.06,0.05,0.04,0.04,0.03,0.02,0.02,0.02,0.02,0.02,0.02	4481.84,352.56,58.76,774.57,827.99,325.85,165.60,694.44,1495.73,96.15,315.17,197.65,154.91,58.76	0.07	0.692975	0.080264	0.000145	0.310202
Kenya Nandi	A/Bangkok/INS587/2010	14	0.08	0.16,0.09,0.06,0.05,0.04,0.04,0.03,0.03,0.03,0.02,0.02,0.02,0.02,0.02	3200.19,954.70,411.59,2150.51,170.48,438.38,70.63,467.61,119.34,983.93,304.43,579.64,53.58,94.98	0.06	0.683457	0.472695	0.000133	0.248568
Mali Bandiagara	A/Bangkok/INS587/2010	17	0.32	1.19,0.12,0.08,0.06,0.05,0.04,0.04,0.03,0.03,0.03,0.02,0.02,0.02,0.02,0.02,0.02,0.01	2351.12,855.84,1653.11,1358.61,846.08,268.47,1041.33,465.34,190.37,52.07,143.18,196.88,320.53,78.10,45.56,113.90,19.52	0.48	1.47809	1.23924	0.003076	0.972205
Mexico City Mestizo pop 2	A/Bangkok/INS587/2010	5	0.12	0.17,0.10,0.08,0.05,0.04	5051.48,1145.43,862.29,2580.44,360.36	0.05	0.448779	-0.225781	0.000157	0.362629
Mexico Oaxaca Mixtec	A/Bangkok/INS587/2010	3	0.11	0.26,0.09,0.05	2356.98,4011.09,3631.93	0.08	0.722381	1.13119	0.000153	0.344631
Poland	A/Bangkok/INS587/2010	9	0.16	0.47,0.13,0.10,0.08,0.07,0.06,0.05,0.05,0.04	1714.92,1855.98,2811.80,1646.25,883.44,237.56,410.17,315.52,124.35	0.14	0.913077	1.62779	0.000191	0.475726
Russia Tuva pop 2	A/Bangkok/INS587/2010	4	0.58	1.27,0.10,0.05,0.04	4156.48,4407.09,929.10,507.33	0.58	1.00754	0.339991	0.365057	1.73399
Senegal Niokholo Mandenka	A/Bangkok/INS587/2010	16	0.08	0.51,0.15,0.12,0.09,0.07,0.06,0.05,0.05,0.04,0.04,0.03,0.03,0.03,0.03,0.02,0.02	445.86,191.08,111.46,3447.45,812.10,557.32,684.71,915.61,95.54,87.58,191.08,589.17,214.97,238.85,1154.46,262.74	0.1	1.1876	3.80875	0.000132	0.2424
Singapore Riau Malay	A/Bangkok/INS587/2010	2	0.85	1.11,0.08	7505.59,2494.41	0.44	0.519464	-1.1584	0.724375	2.55253
South Korea pop 3	A/Bangkok/INS587/2010	6	0.12	0.18,0.09,0.06,0.05,0.05,0.04	5306.97,1168.83,1794.57,1198.35,70.84,460.45	0.06	0.47196	-0.236663	0.000158	0.367044
Taiwan Han Chinese	A/Bangkok/INS587/2010	5	0.56	0.78,0.09,0.05,0.05,0.04	6788.02,2569.84,495.51,118.82,27.81	0.32	0.582763	-0.768158	0.514429	1.66903
Taiwan pop 2	A/Bangkok/INS587/2010	8	0.33	0.45,0.09,0.06,0.05,0.05,0.04,0.04,0.03	6767.57,1992.58,381.88,576.33,123.28,49.11,97.22,12.03	0.17	0.526197	-0.771085	0.005504	0.985334
Thailand	A/Bangkok/INS587/2010	1	0.31	0.31	10000	0	0	1	0.001235	0.919621
USA African American	A/Bangkok/INS587/2010	12	0.16	0.61,0.12,0.10,0.08,0.05,0.04,0.03,0.03,0.02,0.02,0.02,0.02	1711.96,1612.32,1367.75,960.14,1757.25,81.52,153.99,670.29,833.33,452.90,36.23,362.32	0.21	1.29363	1.64857	0.000192	0.480348
USA African American pop 3	A/Bangkok/INS587/2010	14	0.28	1.35,0.36,0.12,0.10,0.08,0.06,0.05,0.05,0.04,0.04,0.03,0.03,0.02,0.02	1472.95,551.10,2234.47,1062.12,681.36,861.72,1032.06,170.34,390.78,200.40,490.98,531.06,110.22,210.42	0.45	1.61949	1.89365	0.0006	0.834116
USA African American pop 4	A/Bangkok/INS587/2010	17	0.24	1.32,0.36,0.12,0.10,0.08,0.06,0.05,0.05,0.04,0.04,0.03,0.03,0.02,0.02,0.02,0.02,0.02	1223.18,482.83,2435.62,1255.36,579.40,600.86,1008.58,246.78,246.78,107.30,182.40,439.91,622.32,225.32,21.46,214.59,107.30	0.41	1.70003	2.18892	0.000358	0.721487
USA Alaska Yupik	A/Bangkok/INS587/2010	8	0.85	1.20,0.14,0.11,0.09,0.07,0.06,0.05,0.04	6828.60,195.30,747.55,1740.16,289.35,26.17,163.37,9.49	0.52	0.608734	-0.787849	0.675616	2.5399
USA Arizona Gila River Amerindian	A/Bangkok/INS587/2010	7	0.3	1.54,0.13,0.09,0.07,0.06,0.05,0.04	1472.74,2908.42,2030.44,141.53,81.26,2977.43,388.18	0.52	1.71471	1.97483	0.001009	0.902609
USA Asian	A/Bangkok/INS587/2010	2	0.06	0.06,0.05	5924.89,4075.11	0.01	0.148111	-0.376499	0.00012	0.168434
USA Asian pop 2	A/Bangkok/INS587/2010	4	0.81	1.21,0.09,0.05,0.05	6423.98,3126.34,214.13,235.55	0.54	0.666063	-0.594904	0.631483	2.42296
USA Hispanic	A/Bangkok/INS587/2010	8	0.09	0.13,0.10,0.08,0.07,0.06,0.05,0.05,0.03	3442.87,1994.03,672.14,164.30,201.64,2658.70,537.71,328.60	0.04	0.390542	-0.035728	0.000137	0.26982
USA Hispanic pop 2	A/Bangkok/INS587/2010	7	0.09	0.14,0.10,0.08,0.06,0.05,0.05,0.04	3646.62,1560.15,1109.02,432.33,2443.61,432.33,375.94	0.04	0.400611	0.009186	0.000139	0.279791
USA Mexican American Mestizo	A/Bangkok/INS587/2010	7	0.1	0.15,0.10,0.08,0.06,0.05,0.05,0.04	3828.57,1128.57,1128.57,471.43,2728.57,400.00,314.29	0.05	0.455415	0.155338	0.000142	0.296597
USA North American Native	A/Bangkok/INS587/2010	8	0.19	0.70,0.13,0.09,0.07,0.06,0.05,0.04,0.04	1765.61,1803.82,2656.05,561.78,608.92,1785.99,583.44,234.39	0.24	1.24357	1.64644	0.000232	0.56878
USA South Texas Hispanic	A/Bangkok/INS587/2010	6	0.14	0.17,0.10,0.08,0.07,0.05,0.04	6751.45,1104.05,826.59,115.61,936.42,265.90	0.05	0.330624	-0.992632	0.000171	0.414047
Uganda Kampala	A/Bangkok/INS587/2010	6	0.07	0.11,0.08,0.07,0.05,0.04,0.02	3962.01,1641.79,352.78,909.09,515.60,2618.72	0.04	0.507383	-0.197807	0.000129	0.22203
Uganda Kampala pop 2	A/Bangkok/INS587/2010	13	0.43	1.62,0.12,0.09,0.08,0.06,0.04,0.04,0.03,0.02,0.02,0.02,0.02,0.02	2338.96,2790.22,382.36,265.24,1312.44,330.69,117.12,788.84,998.97,172.24,365.14,110.23,27.56	0.66	1.51268	1.24632	0.132109	1.29932
Vietnam Hanoi Kinh pop 2	A/Bangkok/INS587/2010	1	0.36	0.36	10000	0	0	1	0.127713	1.06909
Zimbabwe Harare Shona	A/Bangkok/INS587/2010	9	0.19	0.30,0.09,0.06,0.05,0.04,0.03,0.02,0.02,0.02	5810.69,302.37,1012.27,78.88,241.02,1292.73,810.69,381.24,70.11	0.13	0.673784	-0.358271	0.000235	0.573829
Australia Cape York Peninsula Aborigine	A/Barcelona/INS379/2009	5	0.21	0.23,0.08,0.07,0.05,0.04	8376.84,901.76,635.98,56.95,28.48	0.06	0.289834	-1.84393	0.000265	0.622469
Australia Yuendumu Aborigine	A/Barcelona/INS379/2009	1	0.32	0.32	10000	0	0	-1	0.001839	0.946537
Azores Terceira Island	A/Barcelona/INS379/2009	6	0.08	0.11,0.07,0.05,0.04,0.04,0.02	4873.68,2881.01,362.67,1336.59,391.20,154.85	0.03	0.330003	-0.546049	0.000134	0.253632
Brazil Mixed	A/Barcelona/INS379/2009	6	0.07	0.11,0.08,0.06,0.05,0.04,0.04	1757.11,5374.68,594.32,180.88,1188.63,904.39	0.02	0.317022	0.112125	0.000128	0.216491
Cameroon Beti	A/Barcelona/INS379/2009	10	0.15	0.24,0.07,0.05,0.04,0.04,0.03,0.03,0.02,0.02,0.02	5266.48,2754.27,166.80,1167.62,174.94,164.77,138.32,26.44,65.09,75.26	0.09	0.602351	-0.155926	0.000186	0.461336
China Canton Han	A/Barcelona/INS379/2009	6	0.18	0.20,0.07,0.05,0.05,0.03,0.03	8642.70,144.15,219.04,918.28,49.61,26.21	0.05	0.289042	-2.14426	0.000219	0.544169
China Guangzhou	A/Barcelona/INS379/2009	4	0.22	0.24,0.07,0.05,0.04	9038.48,295.01,31.22,635.29	0.06	0.249325	-2.76349	0.000307	0.674732
China Guizhou Province Bouyei	A/Barcelona/INS379/2009	1	0.37	0.37	10000	0	0	1	0.185627	1.10564
China Guizhou Province Shui	A/Barcelona/INS379/2009	1	0.64	0.64	10000	0	0	1	0.771002	1.91172
China Inner Mongolia Region	A/Barcelona/INS379/2009	4	0.12	0.15,0.07,0.05,0.04	7126.52,838.41,1539.63,495.43	0.05	0.370453	-1.00084	0.000159	0.369875
China North Han	A/Barcelona/INS379/2009	4	0.17	0.17,0.08,0.05,0.04	9307.19,108.93,287.58,296.30	0.03	0.185897	-3.46107	0.000199	0.49726
China Qinghai Province Hui	A/Barcelona/INS379/2009	3	0.12	0.14,0.05,0.04	7370.20,1106.09,1523.70	0.04	0.364656	-1.09691	0.000155	0.353874
China South Han	A/Barcelona/INS379/2009	6	0.7	1.01,0.09,0.05,0.05,0.04,0.03	6631.49,2898.48,177.46,223.82,44.76,23.98	0.44	0.629827	-0.691573	0.602271	2.09267
China Southwest Dai	A/Barcelona/INS379/2009	1	0.42	0.42	10000	0	0	-1	0.386776	1.2641
China Tibet Region Tibetan	A/Barcelona/INS379/2009	4	0.17	0.26,0.10,0.05,0.04	5142.72,2609.77,1860.60,386.91	0.1	0.554097	-0.137409	0.000207	0.516164
China Yunnan Province Bulang	A/Barcelona/INS379/2009	1	1.31	1.31	10000	0	0	1	0.978409	3.92
China Yunnan Province Han	A/Barcelona/INS379/2009	4	1.55	1.96,0.08,0.05,0.04	7828.79,2029.94,100.91,40.36	0.77	0.499272	-1.37251	0.81523	4.65585
China Yunnan Province Hani pop 2	A/Barcelona/INS379/2009	6	0.68	0.89,0.10,0.09,0.07,0.05,0.04	7415.72,232.83,625.21,1397.00,90.77,238.47	0.36	0.525872	-1.10521	0.643727	2.04248
China Yunnan Province Lisu	A/Barcelona/INS379/2009	4	0.52	0.54,0.08,0.05,0.05	9511.45,442.39,29.61,16.55	0.1	0.193148	-4.18592	0.596177	1.55568
China Yunnan Province Nu	A/Barcelona/INS379/2009	4	0.48	0.51,0.09,0.05,0.05	9250.50,569.32,95.10,85.09	0.11	0.239059	-3.23735	0.510974	1.43624
Czech Republic	A/Barcelona/INS379/2009	8	0.09	0.14,0.08,0.07,0.05,0.05,0.04,0.04,0.03	4646.45,1452.90,1170.32,892.90,272.26,1110.97,338.06,116.13	0.04	0.422932	-0.079297	0.00014	0.284323
Germany DKMS - China minority	A/Barcelona/INS379/2009	6	0.18	0.21,0.07,0.05,0.05,0.03,0.03	8251.09,188.68,435.41,899.85,58.06,166.91	0.06	0.333756	-1.73196	0.000215	0.534991
Germany DKMS - Italy minority	A/Barcelona/INS379/2009	11	0.1	0.14,0.08,0.07,0.06,0.05,0.04,0.04,0.03,0.03,0.03,0.02	4897.34,1132.25,1304.35,419.69,277.78,1434.18,215.88,163.04,69.44,76.99,9.06	0.04	0.434525	-0.165564	0.000141	0.290425
Germany DKMS - Portugal minority	A/Barcelona/INS379/2009	11	0.1	0.39,0.10,0.08,0.07,0.06,0.05,0.05,0.04,0.04,0.03,0.03	725.23,3407.89,1695.81,1763.59,50.16,802.49,193.85,958.38,172.16,173.51,56.93	0.08	0.854557	2.94327	0.000142	0.294252
Germany DKMS - Spain minority	A/Barcelona/INS379/2009	10	0.1	0.39,0.10,0.08,0.07,0.06,0.05,0.05,0.04,0.04,0.03	711.02,3224.99,2412.39,1389.88,50.79,914.17,204.84,722.87,203.15,165.90	0.08	0.849382	3.01115	0.000142	0.295283
Germany DKMS - Turkey minority	A/Barcelona/INS379/2009	9	0.44	1.87,0.10,0.07,0.06,0.05,0.05,0.04,0.04,0.03	2019.43,3623.22,1703.19,49.70,214.59,76.80,1981.03,198.78,133.27	0.72	1.65132	1.48157	0.120966	1.31376
Israel Arab Druze	A/Barcelona/INS379/2009	5	0.11	0.14,0.08,0.05,0.04,0.04	6729.90,2068.65,135.50,822.04,243.90	0.04	0.316165	-0.979386	0.000151	0.335915
Italy pop 5	A/Barcelona/INS379/2009	7	0.07	0.11,0.07,0.05,0.05,0.04,0.04,0.03	3822.11,1599.89,446.15,122.19,3265.13,460.36,284.17	0.03	0.420218	0.146988	0.000127	0.214879
Japan Central	A/Barcelona/INS379/2009	3	0.08	0.12,0.07,0.05	3478.16,3296.56,3225.27	0.03	0.386321	0.278814	0.000132	0.244704
Japan pop 3	A/Barcelona/INS379/2009	4	0.26	0.33,0.07,0.06,0.04	7251.20,1784.19,395.16,569.45	0.12	0.461598	-1.01989	0.000426	0.765324
Japan pop 5	A/Barcelona/INS379/2009	4	0.31	0.39,0.07,0.06,0.04	7531.38,1768.73,254.85,445.04	0.14	0.450566	-1.18049	0.001214	0.918328
Kenya	A/Barcelona/INS379/2009	8	0.05	0.10,0.05,0.03,0.02,0.02,0.02,0.02,0.01	2748.89,2986.63,1961.37,668.65,624.07,401.19,104.01,505.20	0.03	0.604451	0.664808	0.000119	0.159673
Kenya Luo	A/Barcelona/INS379/2009	11	0.08	0.14,0.05,0.05,0.04,0.03,0.03,0.02,0.02,0.02,0.02,0.01	4855.77,411.32,1153.85,74.79,486.11,630.34,64.10,1591.88,176.28,341.88,213.68	0.05	0.656782	-0.019878	0.000133	0.248762
Kenya Nandi	A/Barcelona/INS379/2009	17	0.07	0.15,0.09,0.07,0.05,0.05,0.04,0.04,0.03,0.03,0.03,0.02,0.02,0.02,0.02,0.02,0.02,0.01	2657.09,1361.42,319.05,406.72,1831.47,172.92,116.90,282.51,241.11,474.91,141.26,1225.04,70.63,133.95,355.58,73.06,136.39	0.05	0.704274	0.60115	0.000128	0.220043
Mali Bandiagara	A/Barcelona/INS379/2009	18	0.28	1.04,0.10,0.07,0.05,0.04,0.04,0.03,0.03,0.03,0.03,0.02,0.02,0.02,0.02,0.02,0.02,0.01,0.01	2351.12,894.89,1614.06,1378.13,802.15,45.56,245.69,69.96,907.91,528.80,50.44,183.86,183.86,164.33,11.39,388.87,60.20,118.78	0.42	1.49584	1.24022	0.000651	0.847115
Mexico City Mestizo pop 2	A/Barcelona/INS379/2009	5	0.09	0.13,0.07,0.06,0.04,0.04	5096.53,1866.15,341.06,2335.91,360.36	0.04	0.429745	-0.245783	0.00014	0.283224
Mexico Oaxaca Mixtec	A/Barcelona/INS379/2009	3	0.09	0.20,0.07,0.04	2356.98,4011.09,3631.93	0.06	0.687783	1.09412	0.000138	0.274625
Poland	A/Barcelona/INS379/2009	6	0.12	0.27,0.10,0.07,0.06,0.04,0.04	2308.83,1273.20,4324.42,1215.66,573.50,304.38	0.09	0.721812	1.16443	0.000155	0.353612
Russia Tuva pop 2	A/Barcelona/INS379/2009	4	0.44	0.95,0.09,0.07,0.04	4156.48,2720.05,1687.04,1436.43	0.43	0.983456	0.338134	0.228393	1.31786
Senegal Niokholo Mandenka	A/Barcelona/INS379/2009	16	0.07	0.40,0.15,0.11,0.08,0.07,0.06,0.05,0.04,0.04,0.03,0.03,0.02,0.02,0.02,0.02,0.02	445.86,191.08,95.54,589.17,3081.21,732.48,509.55,1433.12,183.12,262.74,589.17,222.93,270.70,1130.57,55.73,207.01	0.08	1.12312	3.64966	0.000126	0.204457
Singapore Riau Malay	A/Barcelona/INS379/2009	1	0.24	0.24	10000	0	0	1	0.00035	0.714696
South Korea pop 3	A/Barcelona/INS379/2009	5	0.12	0.17,0.08,0.05,0.05,0.03	5306.97,1174.73,1788.67,1263.28,466.35	0.06	0.493439	-0.216519	0.000153	0.346992
Taiwan Han Chinese	A/Barcelona/INS379/2009	4	0.39	0.52,0.08,0.05,0.03	7056.00,2301.86,614.33,27.81	0.2	0.520149	-0.908597	0.220264	1.17158
Taiwan pop 2	A/Barcelona/INS379/2009	6	0.24	0.31,0.09,0.05,0.05,0.03,0.03	7187.53,1572.62,151.35,930.14,78.18,80.18	0.11	0.452932	-1.00524	0.000365	0.725941
Thailand	A/Barcelona/INS379/2009	1	0.28	0.28	10000	0	0	-1	0.000654	0.847336
USA African American	A/Barcelona/INS379/2009	12	0.13	0.46,0.09,0.07,0.05,0.04,0.04,0.03,0.03,0.03,0.02,0.02,0.02	1784.42,1748.19,2056.16,860.51,778.99,199.28,72.46,144.93,652.17,960.14,380.43,362.32	0.16	1.23883	1.58169	0.000161	0.379714
USA African American pop 3	A/Barcelona/INS379/2009	14	0.26	1.35,0.28,0.15,0.09,0.07,0.05,0.05,0.04,0.03,0.03,0.03,0.02,0.02,0.02	1472.95,551.10,80.16,2314.63,1513.03,230.46,791.58,1112.22,430.86,440.88,250.50,130.26,470.94,210.42	0.45	1.73504	1.93074	0.000466	0.786102
USA African American pop 4	A/Barcelona/INS379/2009	15	0.22	1.32,0.26,0.09,0.07,0.06,0.05,0.04,0.04,0.03,0.03,0.03,0.02,0.02,0.02,0.01	1223.18,515.02,2714.59,1362.66,193.13,708.15,954.94,193.13,225.32,268.24,354.08,96.57,869.10,214.59,107.30	0.41	1.83639	2.23819	0.000306	0.67347
USA Alaska Yupik	A/Barcelona/INS379/2009	7	0.83	1.18,0.12,0.09,0.07,0.06,0.05,0.03	6828.60,798.17,288.20,1598.35,303.74,173.44,9.49	0.51	0.61349	-0.788589	0.665887	2.48811
USA Arizona Gila River Amerindian	A/Barcelona/INS379/2009	6	0.25	1.26,0.10,0.07,0.06,0.05,0.04	1501.20,2883.13,2027.26,140.58,82.22,3365.62	0.42	1.7178	1.9468	0.000386	0.741518
USA Asian	A/Barcelona/INS379/2009	2	0.05	0.05,0.04	7718.61,2281.39	0.01	0.129435	-1.29597	0.000117	0.14841
USA Asian pop 2	A/Barcelona/INS379/2009	2	0.21	0.22,0.05	9550.32,449.68	0.04	0.169287	-4.38969	0.000267	0.625969
USA Hispanic	A/Barcelona/INS379/2009	8	0.07	0.10,0.08,0.07,0.06,0.05,0.05,0.04,0.03	3442.87,1926.81,664.68,104.56,336.07,59.75,2613.89,851.38	0.03	0.368924	-0.056096	0.000127	0.211755
USA Hispanic pop 2	A/Barcelona/INS379/2009	7	0.07	0.11,0.08,0.07,0.06,0.05,0.04,0.03	3646.62,1560.15,1090.23,432.33,93.98,2387.22,789.47	0.03	0.377027	-0.024612	0.000128	0.220175
USA Mexican American Mestizo	A/Barcelona/INS379/2009	5	0.08	0.12,0.07,0.05,0.05,0.04	3842.86,2200.00,485.71,100.00,3371.43	0.03	0.430693	0.135931	0.00013	0.233672
USA North American Native	A/Barcelona/INS379/2009	10	0.17	0.63,0.13,0.10,0.07,0.06,0.05,0.05,0.04,0.04,0.03	1765.61,533.76,1270.06,2671.34,477.71,622.93,450.96,1416.56,554.14,236.94	0.22	1.28859	1.65107	0.000202	0.50509
USA South Texas Hispanic	A/Barcelona/INS379/2009	5	0.11	0.13,0.08,0.07,0.05,0.04	6751.45,1104.05,826.59,196.53,1121.39	0.03	0.319744	-0.997427	0.000147	0.321509
Uganda Kampala	A/Barcelona/INS379/2009	7	0.06	0.09,0.07,0.06,0.05,0.04,0.04,0.02	3785.62,1818.18,407.06,474.90,542.74,352.78,2618.72	0.03	0.474742	-0.288411	0.000122	0.178082
Uganda Kampala pop 2	A/Barcelona/INS379/2009	15	0.41	1.54,0.10,0.08,0.07,0.05,0.05,0.04,0.03,0.03,0.03,0.02,0.02,0.02,0.02,0.01	2338.96,2790.22,403.03,248.02,241.13,1054.08,51.67,358.25,51.67,747.50,48.23,1129.87,134.34,268.69,134.34	0.63	1.54806	1.24974	0.10016	1.2162
Vietnam Hanoi Kinh pop 2	A/Barcelona/INS379/2009	1	0.34	0.34	10000	0	0	1	0.069272	1.03488
Zimbabwe Harare Shona	A/Barcelona/INS379/2009	8	0.15	0.23,0.05,0.03,0.03,0.02,0.02,0.02,0.01	6113.06,1091.15,241.02,1292.73,810.69,48.20,333.04,70.11	0.1	0.642724	-0.471451	0.000186	0.46353
Australia Cape York Peninsula Aborigine	A/Barnaul/04/2009	5	0.21	0.23,0.08,0.07,0.06,0.05	8452.78,825.82,555.29,80.68,85.43	0.06	0.281518	-1.92231	0.000261	0.617498
Australia Yuendumu Aborigine	A/Barnaul/04/2009	1	0.32	0.32	10000	0	0	-1	0.001839	0.946537
Azores Terceira Island	A/Barnaul/04/2009	6	0.08	0.11,0.07,0.05,0.05,0.04,0.02	4873.68,2881.01,362.67,69.27,1658.52,154.85	0.03	0.33014	-0.54176	0.000134	0.253586
Brazil Mixed	A/Barnaul/04/2009	6	0.07	0.11,0.08,0.06,0.05,0.04,0.04	1757.11,5374.68,594.32,180.88,1188.63,904.39	0.02	0.316476	0.115014	0.000128	0.216563
Cameroon Beti	A/Barnaul/04/2009	10	0.15	0.24,0.07,0.05,0.04,0.04,0.03,0.03,0.02,0.02,0.02	5299.02,2721.72,162.73,1171.68,174.94,164.77,138.32,20.34,67.13,79.33	0.09	0.597613	-0.169149	0.000185	0.459464
China Canton Han	A/Barnaul/04/2009	5	0.18	0.20,0.05,0.05,0.04,0.03	8786.86,325.75,735.75,75.82,75.82	0.05	0.274623	-2.32433	0.000222	0.550259
China Guangzhou	A/Barnaul/04/2009	5	0.23	0.25,0.07,0.05,0.05,0.04	9038.48,295.01,50.73,491.69,124.09	0.06	0.250278	-2.75871	0.000331	0.698144
China Guizhou Province Bouyei	A/Barnaul/04/2009	1	0.39	0.39	10000	0	0	1	0.279449	1.17245
China Guizhou Province Shui	A/Barnaul/04/2009	1	0.64	0.64	10000	0	0	-1	0.776885	1.93075
China Inner Mongolia Region	A/Barnaul/04/2009	4	0.13	0.16,0.07,0.05,0.04	7126.52,838.41,1539.63,495.43	0.05	0.37457	-0.995971	0.000163	0.387721
China North Han	A/Barnaul/04/2009	3	0.16	0.17,0.05,0.04	9411.76,291.94,296.30	0.03	0.176471	-3.76358	0.000198	0.494937
China Qinghai Province Hui	A/Barnaul/04/2009	3	0.12	0.14,0.05,0.04	7370.20,1151.24,1478.56	0.04	0.364496	-1.09691	0.000155	0.3539
China South Han	A/Barnaul/04/2009	6	0.7	1.01,0.09,0.07,0.05,0.04,0.03	6631.49,2713.03,185.45,401.28,44.76,23.98	0.44	0.625305	-0.691946	0.606252	2.09737
China Southwest Dai	A/Barnaul/04/2009	1	0.45	0.45	10000	0	0	-1	0.463147	1.34284
China Tibet Region Tibetan	A/Barnaul/04/2009	3	0.14	0.17,0.05,0.04	7567.57,2083.45,348.98	0.05	0.357445	-1.20699	0.000175	0.427495
China Yunnan Province Bulang	A/Barnaul/04/2009	1	1.32	1.32	10000	0	0	-1	0.979312	3.96
China Yunnan Province Han	A/Barnaul/04/2009	5	1.55	1.96,0.09,0.07,0.05,0.04	7828.79,1636.39,398.59,95.86,40.36	0.77	0.497572	-1.37262	0.817587	4.65917
China Yunnan Province Hani pop 2	A/Barnaul/04/2009	4	0.68	0.89,0.09,0.07,0.04	7428.68,845.08,1439.85,286.39	0.35	0.52269	-1.11318	0.643493	2.03304
China Yunnan Province Lisu	A/Barnaul/04/2009	4	0.49	0.51,0.08,0.05,0.05	9639.47,314.38,32.22,13.93	0.08	0.164468	-4.98456	0.555883	1.48078
China Yunnan Province Nu	A/Barnaul/04/2009	4	0.4	0.41,0.08,0.05,0.05	9759.76,60.06,118.87,61.31	0.05	0.134506	-6.23064	0.325415	1.21426
Czech Republic	A/Barnaul/04/2009	8	0.09	0.14,0.08,0.07,0.05,0.05,0.04,0.04,0.03	4647.74,1451.61,1170.32,892.90,272.26,1110.97,338.06,116.13	0.04	0.422701	-0.079349	0.00014	0.284383
Germany DKMS - China minority	A/Barnaul/04/2009	4	0.18	0.20,0.05,0.05,0.03	8439.77,580.55,754.72,224.96	0.06	0.315701	-1.90571	0.000214	0.532318
Germany DKMS - Italy minority	A/Barnaul/04/2009	9	0.1	0.14,0.08,0.07,0.05,0.04,0.04,0.03,0.03,0.02	4904.89,1124.70,1304.35,652.17,1479.47,215.88,164.55,144.93,9.06	0.04	0.433847	-0.166746	0.000141	0.290354
Germany DKMS - Portugal minority	A/Barnaul/04/2009	10	0.1	0.39,0.10,0.08,0.07,0.06,0.05,0.04,0.04,0.03,0.03	725.23,3407.89,1695.81,1763.59,50.16,882.47,1072.25,172.16,177.58,52.87	0.08	0.854521	2.94375	0.000142	0.294253
Germany DKMS - Spain minority	A/Barnaul/04/2009	10	0.1	0.39,0.10,0.08,0.07,0.06,0.05,0.05,0.04,0.04,0.03	711.02,3224.99,2412.39,1389.88,50.79,914.17,204.84,722.87,203.15,165.90	0.08	0.849343	3.01128	0.000142	0.29529
Germany DKMS - Turkey minority	A/Barnaul/04/2009	8	0.44	1.87,0.10,0.07,0.06,0.05,0.04,0.04,0.03	2019.43,3623.22,1703.19,49.70,291.39,1981.03,198.78,133.27	0.72	1.65128	1.48141	0.120978	1.31378
Israel Arab Druze	A/Barnaul/04/2009	5	0.11	0.14,0.08,0.05,0.04,0.04	6729.90,2068.65,135.50,822.04,243.90	0.04	0.316022	-0.979058	0.000151	0.335938
Italy pop 5	A/Barnaul/04/2009	6	0.07	0.11,0.07,0.05,0.04,0.04,0.03	3822.11,1599.89,531.40,3302.07,460.36,284.17	0.03	0.42009	0.147883	0.000127	0.214888
Japan Central	A/Barnaul/04/2009	3	0.08	0.12,0.07,0.05	3478.16,3296.56,3225.27	0.03	0.386321	0.278814	0.000132	0.244704
Japan pop 3	A/Barnaul/04/2009	4	0.26	0.33,0.07,0.06,0.04	7251.20,1784.19,395.16,569.45	0.12	0.461598	-1.01989	0.000426	0.765324
Japan pop 5	A/Barnaul/04/2009	4	0.31	0.39,0.07,0.06,0.04	7531.38,1768.73,254.85,445.04	0.14	0.450566	-1.18049	0.001214	0.918328
Kenya	A/Barnaul/04/2009	8	0.05	0.10,0.05,0.03,0.02,0.02,0.02,0.02,0.01	2748.89,2986.63,1961.37,668.65,624.07,401.19,104.01,505.20	0.03	0.597388	0.647797	0.000119	0.161202
Kenya Luo	A/Barnaul/04/2009	10	0.08	0.14,0.05,0.05,0.04,0.03,0.03,0.02,0.02,0.02,0.01	4855.77,315.17,1250.00,74.79,486.11,630.34,64.10,1597.22,512.82,213.68	0.05	0.653591	-0.021715	0.000133	0.250618
Kenya Nandi	A/Barnaul/04/2009	14	0.07	0.12,0.06,0.05,0.04,0.03,0.03,0.03,0.03,0.02,0.02,0.02,0.02,0.02,0.01	4018.51,360.45,2196.79,284.95,238.68,194.84,114.47,455.43,141.26,1225.04,70.63,489.53,73.06,136.39	0.04	0.626369	0.216917	0.000127	0.21409
Mali Bandiagara	A/Barnaul/04/2009	14	0.28	1.04,0.10,0.07,0.05,0.04,0.04,0.03,0.03,0.03,0.02,0.02,0.02,0.02,0.01	2351.12,929.06,1579.89,1378.13,802.15,45.56,287.99,935.57,571.10,159.45,218.03,162.71,400.26,178.98	0.42	1.49507	1.24021	0.000652	0.847438
Mexico City Mestizo pop 2	A/Barnaul/04/2009	5	0.09	0.13,0.07,0.06,0.04,0.04	5096.53,1866.15,341.06,2335.91,360.36	0.04	0.429745	-0.245783	0.00014	0.283224
Mexico Oaxaca Mixtec	A/Barnaul/04/2009	3	0.09	0.20,0.07,0.04	2356.98,4011.09,3631.93	0.06	0.687783	1.09412	0.000138	0.274625
Poland	A/Barnaul/04/2009	6	0.12	0.27,0.10,0.07,0.06,0.04,0.04	2308.83,1273.20,4324.42,1215.66,573.50,304.38	0.09	0.721812	1.16443	0.000155	0.353612
Russia Tuva pop 2	A/Barnaul/04/2009	5	0.44	0.95,0.10,0.07,0.05,0.04	4156.48,2720.05,1687.04,745.72,690.71	0.43	0.978903	0.337929	0.231189	1.32119
Senegal Niokholo Mandenka	A/Barnaul/04/2009	15	0.07	0.40,0.15,0.09,0.07,0.06,0.05,0.04,0.04,0.03,0.03,0.02,0.02,0.02,0.02,0.02	445.86,191.08,684.71,3081.21,732.48,533.44,1409.24,183.12,246.82,605.10,222.93,167.20,1234.08,55.73,207.01	0.08	1.11135	3.63248	0.000126	0.206489
Singapore Riau Malay	A/Barnaul/04/2009	1	0.25	0.25	10000	0	0	-1	0.000381	0.737795
South Korea pop 3	A/Barnaul/04/2009	6	0.11	0.16,0.07,0.05,0.05,0.04,0.03	5920.90,560.80,2054.31,678.87,318.77,466.35	0.05	0.452431	-0.431147	0.000151	0.33918
Taiwan Han Chinese	A/Barnaul/04/2009	4	0.23	0.24,0.05,0.04,0.03	9357.86,552.40,61.94,27.81	0.05	0.20767	-3.55886	0.000315	0.682861
Taiwan pop 2	A/Barnaul/04/2009	5	0.19	0.22,0.05,0.05,0.04,0.03	8758.14,222.51,810.86,50.12,158.36	0.06	0.286937	-2.28631	0.000241	0.584749
Thailand	A/Barnaul/04/2009	1	0.3	0.3	10000	0	0	1	0.00096	0.896259
USA African American	A/Barnaul/04/2009	11	0.13	0.46,0.09,0.07,0.05,0.04,0.04,0.03,0.03,0.03,0.02,0.02	1784.42,1974.64,1829.71,806.16,833.33,199.28,72.46,135.87,661.23,1340.58,362.32	0.16	1.23329	1.58112	0.000162	0.380972
USA African American pop 3	A/Barnaul/04/2009	15	0.26	1.35,0.28,0.15,0.09,0.07,0.05,0.05,0.04,0.03,0.03,0.02,0.02,0.02,0.02,0.02	1472.95,551.10,80.16,2354.71,1472.95,230.46,791.58,1112.22,581.16,501.00,40.08,130.26,370.74,100.20,210.42	0.45	1.73443	1.93064	0.000467	0.786319
USA African American pop 4	A/Barnaul/04/2009	17	0.22	1.32,0.26,0.09,0.07,0.06,0.05,0.05,0.04,0.04,0.03,0.03,0.03,0.02,0.02,0.02,0.02,0.01	1223.18,515.02,2746.78,1330.47,193.13,193.13,515.02,954.94,193.13,225.32,246.78,375.54,96.57,665.24,203.86,214.59,107.30	0.41	1.83528	2.23833	0.000306	0.673799
USA Alaska Yupik	A/Barnaul/04/2009	7	0.83	1.18,0.12,0.09,0.07,0.06,0.05,0.03	6828.60,798.17,288.20,1598.35,303.74,173.44,9.49	0.51	0.61349	-0.788589	0.665887	2.48811
USA Arizona Gila River Amerindian	A/Barnaul/04/2009	6	0.25	1.26,0.10,0.07,0.06,0.05,0.04	1501.20,2883.13,2027.26,140.58,82.22,3365.62	0.42	1.7178	1.9468	0.000386	0.741518
USA Asian	A/Barnaul/04/2009	2	0.05	0.05,0.04	7718.61,2281.39	0.01	0.130299	-1.29597	0.000118	0.151953
USA Asian pop 2	A/Barnaul/04/2009	2	0.22	0.22,0.05	9550.32,449.68	0.04	0.169755	-4.38969	0.000284	0.647565
USA Hispanic	A/Barnaul/04/2009	8	0.07	0.10,0.08,0.07,0.06,0.05,0.05,0.04,0.03	3442.87,1926.81,664.68,104.56,336.07,59.75,2613.89,851.38	0.03	0.368755	-0.055366	0.000127	0.211774
USA Hispanic pop 2	A/Barnaul/04/2009	7	0.07	0.11,0.08,0.07,0.06,0.05,0.04,0.03	3646.62,1560.15,1090.23,432.33,93.98,2387.22,789.47	0.03	0.37694	-0.024235	0.000128	0.220186
USA Mexican American Mestizo	A/Barnaul/04/2009	5	0.08	0.12,0.07,0.05,0.05,0.04	3842.86,2200.00,485.71,100.00,3371.43	0.03	0.430693	0.135931	0.00013	0.233672
USA North American Native	A/Barnaul/04/2009	10	0.17	0.63,0.13,0.10,0.07,0.06,0.05,0.05,0.04,0.04,0.03	1765.61,533.76,1270.06,2671.34,477.71,622.93,450.96,1416.56,554.14,236.94	0.22	1.28859	1.65107	0.000202	0.50509
USA South Texas Hispanic	A/Barnaul/04/2009	5	0.11	0.13,0.08,0.07,0.05,0.04	6751.45,1104.05,826.59,196.53,1121.39	0.03	0.319554	-0.996609	0.000147	0.321535
Uganda Kampala	A/Barnaul/04/2009	8	0.06	0.09,0.07,0.06,0.05,0.04,0.04,0.03,0.02	3785.62,1818.18,393.49,488.47,474.90,189.96,230.66,2618.72	0.03	0.470109	-0.293857	0.000122	0.178683
Uganda Kampala pop 2	A/Barnaul/04/2009	13	0.41	1.54,0.10,0.08,0.07,0.05,0.04,0.03,0.03,0.03,0.02,0.02,0.02,0.01	2338.96,2955.56,237.69,248.02,1281.43,65.45,372.03,31.00,754.39,48.23,1164.31,368.58,134.34	0.63	1.54636	1.24959	0.100679	1.21718
Vietnam Hanoi Kinh pop 2	A/Barnaul/04/2009	1	0.36	0.36	10000	0	0	-1	0.156797	1.08706
Zimbabwe Harare Shona	A/Barnaul/04/2009	9	0.16	0.25,0.08,0.05,0.03,0.03,0.02,0.02,0.02,0.01	5959.68,153.37,1091.15,241.02,1292.73,810.69,52.59,328.66,70.11	0.11	0.659126	-0.412743	0.000193	0.48164
Australia Cape York Peninsula Aborigine	A/Beijing/262/1995	3	0.23	0.26,0.08,0.06	8452.78,1390.60,156.62	0.06	0.280056	-1.91761	0.000323	0.690424
Australia Yuendumu Aborigine	A/Beijing/262/1995	1	0.34	0.34	10000	0	0	-1	0.036416	1.01592
Azores Terceira Island	A/Beijing/262/1995	6	0.09	0.11,0.07,0.05,0.05,0.04,0.02	7383.86,497.15,244.50,1324.37,395.27,154.85	0.02	0.272489	-1.28001	0.000138	0.274043
Brazil Mixed	A/Beijing/262/1995	4	0.08	0.09,0.06,0.05,0.04	7131.78,542.64,155.04,2170.54	0.02	0.248388	-1.0611	0.000131	0.239183
Cameroon Beti	A/Beijing/262/1995	7	0.19	0.29,0.08,0.06,0.05,0.04,0.03,0.02	5307.16,2799.02,160.70,1301.87,250.20,40.68,140.36	0.11	0.599887	-0.170857	0.000225	0.55663
China Canton Han	A/Beijing/262/1995	5	0.21	0.24,0.08,0.06,0.05,0.04	8641.77,186.28,1011.89,106.71,53.36	0.06	0.288669	-2.14326	0.000275	0.636749
China Guangzhou	A/Beijing/262/1995	4	0.27	0.29,0.09,0.06,0.05	9038.48,302.82,532.27,126.43	0.07	0.24934	-2.76348	0.000531	0.812117
China Guizhou Province Bouyei	A/Beijing/262/1995	1	0.48	0.48	10000	0	0	-1	0.547428	1.44806
China Guizhou Province Shui	A/Beijing/262/1995	1	0.71	0.71	10000	0	0	1	0.83205	2.14409
China Inner Mongolia Region	A/Beijing/262/1995	5	0.16	0.20,0.09,0.06,0.05,0.04	7057.93,907.01,1486.28,426.83,121.95	0.06	0.384384	-0.969009	0.000189	0.469955
China North Han	A/Beijing/262/1995	2	0.18	0.19,0.05	9416.12,583.88	0.03	0.173131	-3.76634	0.000215	0.53531
China Qinghai Province Hui	A/Beijing/262/1995	3	0.13	0.16,0.05,0.05	7370.20,1151.24,1478.56	0.05	0.366489	-1.08366	0.000162	0.382281
China South Han	A/Beijing/262/1995	5	0.29	0.31,0.08,0.06,0.05,0.04	9342.93,238.21,378.90,31.97,7.99	0.06	0.206341	-3.52702	0.000767	0.869929
China Southwest Dai	A/Beijing/262/1995	1	0.56	0.56	10000	0	0	-1	0.685484	1.6873
China Tibet Region Tibetan	A/Beijing/262/1995	3	0.14	0.17,0.05,0.04	7752.49,1898.53,348.98	0.05	0.340232	-1.32316	0.000174	0.426562
China Yunnan Province Bulang	A/Beijing/262/1995	2	1.48	1.49,0.07	9952.87,47.13	0.1	0.065639	-14.4835	0.983787	4.44063
China Yunnan Province Han	A/Beijing/262/1995	2	0.5	0.52,0.08	9463.50,536.50	0.1	0.201414	-3.96401	0.560855	1.49927
China Yunnan Province Hani pop 2	A/Beijing/262/1995	4	0.44	0.52,0.09,0.06,0.05	8260.80,1437.59,84.56,217.05	0.17	0.375662	-1.72449	0.388613	1.31892
China Yunnan Province Lisu	A/Beijing/262/1995	3	0.56	0.57,0.09,0.05	9639.47,314.38,46.16	0.09	0.164862	-4.98547	0.661312	1.67152
China Yunnan Province Nu	A/Beijing/262/1995	1	0.39	0.39	10000	0	0	-1	0.260988	1.15845
Czech Republic	A/Beijing/262/1995	6	0.17	0.67,0.10,0.07,0.05,0.05,0.04	1494.19,4921.29,1091.61,748.39,1214.19,530.32	0.21	1.25387	1.92538	0.000203	0.508229
Germany DKMS - China minority	A/Beijing/262/1995	3	0.19	0.22,0.06,0.04	8439.77,1298.98,261.25	0.06	0.307927	-1.90348	0.000239	0.581903
Germany DKMS - Italy minority	A/Beijing/262/1995	8	0.1	0.13,0.07,0.06,0.05,0.04,0.04,0.03,0.03	6477.96,1076.39,431.76,1458.33,258.15,167.57,116.24,13.59	0.04	0.344694	-0.755144	0.000144	0.30665
Germany DKMS - Portugal minority	A/Beijing/262/1995	7	0.11	0.46,0.10,0.07,0.05,0.05,0.04,0.04	725.23,5152.50,2109.26,538.16,971.94,272.47,230.45	0.1	0.916691	3.06172	0.000149	0.33025
Germany DKMS - Spain minority	A/Beijing/262/1995	7	0.11	0.49,0.10,0.07,0.05,0.05,0.04,0.04	711.02,5659.39,1801.25,550.19,804.13,308.11,165.90	0.11	0.949572	3.14735	0.000151	0.335853
Germany DKMS - Turkey minority	A/Beijing/262/1995	6	0.52	2.23,0.10,0.06,0.05,0.04,0.03	2019.43,5326.41,334.31,1987.80,223.63,108.43	0.86	1.67272	1.48276	0.16967	1.54733
Israel Arab Druze	A/Beijing/262/1995	3	0.12	0.13,0.06,0.05	8798.55,135.50,1065.94	0.03	0.218418	-2.34901	0.000154	0.352442
Italy pop 5	A/Beijing/262/1995	6	0.08	0.11,0.07,0.05,0.05,0.04,0.03	4859.34,625.18,468.88,3279.34,497.30,269.96	0.03	0.378702	-0.085696	0.000131	0.235488
Japan Central	A/Beijing/262/1995	3	0.08	0.10,0.06,0.05	6774.73,1257.69,1967.58	0.02	0.275655	-0.825177	0.000134	0.254584
Japan pop 3	A/Beijing/262/1995	3	0.2	0.21,0.06,0.05	9035.39,395.16,569.45	0.05	0.240424	-2.74281	0.000243	0.588928
Japan pop 5	A/Beijing/262/1995	3	0.22	0.23,0.06,0.05	9300.11,254.85,445.04	0.05	0.209851	-3.37807	0.000297	0.663595
Kenya	A/Beijing/262/1995	7	0.07	0.15,0.11,0.06,0.04,0.03,0.02,0.02	2005.94,742.94,2986.63,1961.37,1292.72,505.20,505.20	0.05	0.62648	0.820048	0.000128	0.216303
Kenya Luo	A/Beijing/262/1995	12	0.14	0.43,0.11,0.07,0.06,0.05,0.04,0.03,0.03,0.03,0.02,0.02,0.02	2131.41,2702.99,576.92,1014.96,154.91,395.30,699.79,331.20,1255.34,165.60,347.22,224.36	0.15	1.08283	1.24807	0.000173	0.421986
Kenya Nandi	A/Beijing/262/1995	14	0.1	0.25,0.11,0.08,0.06,0.06,0.05,0.04,0.04,0.03,0.03,0.03,0.02,0.02,0.02	2067.71,1950.80,426.21,1237.21,942.52,231.37,197.27,297.13,621.04,562.59,733.07,560.16,58.45,114.47	0.08	0.82631	1.03327	0.000143	0.30256
Mali Bandiagara	A/Beijing/262/1995	18	0.27	0.85,0.11,0.08,0.06,0.05,0.05,0.04,0.04,0.04,0.03,0.03,0.03,0.03,0.03,0.02,0.02,0.02,0.02	2686.30,644.32,2839.25,270.09,247.32,465.34,235.93,885.13,99.25,470.22,126.91,105.76,71.59,122.03,154.57,343.31,79.73,152.95	0.35	1.29098	1.03059	0.000544	0.816774
Mexico City Mestizo pop 2	A/Beijing/262/1995	3	0.1	0.12,0.06,0.05	6962.68,341.06,2696.27	0.03	0.342777	-0.863716	0.000143	0.299184
Mexico Oaxaca Mixtec	A/Beijing/262/1995	2	0.09	0.11,0.05	6368.07,3631.93	0.03	0.344844	-0.568907	0.000136	0.263835
Poland	A/Beijing/262/1995	7	0.15	0.47,0.16,0.09,0.07,0.05,0.05,0.04	1714.92,1130.29,5014.85,1052.34,220.86,426.87,439.87	0.15	0.960591	1.61638	0.000185	0.46062
Russia Tuva pop 2	A/Beijing/262/1995	4	0.19	0.25,0.09,0.06,0.05	6803.18,1760.39,672.37,764.06	0.09	0.441198	-0.817079	0.000239	0.581734
Senegal Niokholo Mandenka	A/Beijing/262/1995	13	0.09	0.65,0.13,0.09,0.07,0.06,0.05,0.05,0.04,0.03,0.03,0.03,0.02,0.02	445.86,875.80,3073.25,724.52,549.36,812.10,621.02,270.70,756.37,246.82,517.52,851.91,254.78	0.12	1.37297	3.99009	0.000137	0.272281
Singapore Riau Malay	A/Beijing/262/1995	1	0.29	0.29	10000	0	0	1	0.000817	0.878009
South Korea pop 3	A/Beijing/262/1995	5	0.12	0.16,0.09,0.05,0.05,0.04	5920.90,572.61,2514.76,549.00,442.74	0.05	0.437901	-0.450933	0.000154	0.350136
Taiwan Han Chinese	A/Beijing/262/1995	5	0.28	0.30,0.09,0.07,0.06,0.05	9180.89,175.70,46.77,503.10,93.54	0.06	0.232069	-3.06609	0.000596	0.832489
Taiwan pop 2	A/Beijing/262/1995	5	0.22	0.25,0.06,0.04,0.04,0.03	8760.15,1043.40,156.36,27.06,13.03	0.06	0.281139	-2.28835	0.000298	0.664733
Thailand	A/Beijing/262/1995	1	0.37	0.37	10000	0	0	1	0.209427	1.12162
USA African American	A/Beijing/262/1995	11	0.17	0.58,0.11,0.08,0.06,0.05,0.04,0.03,0.03,0.02,0.02,0.02	1965.58,1884.06,1802.54,851.45,733.70,289.86,615.94,181.16,1313.41,208.33,153.99	0.21	1.24338	1.45335	0.000199	0.496566
USA African American pop 3	A/Beijing/262/1995	15	0.23	0.76,0.11,0.09,0.07,0.06,0.06,0.05,0.04,0.04,0.04,0.03,0.03,0.03,0.02,0.02	2284.57,2214.43,1272.55,931.86,430.86,140.28,751.50,470.94,370.74,90.18,200.40,160.32,370.74,200.40,110.22	0.29	1.26843	1.26482	0.000319	0.68724
USA African American pop 4	A/Beijing/262/1995	13	0.18	0.58,0.11,0.09,0.07,0.06,0.05,0.05,0.04,0.04,0.03,0.03,0.02,0.02	2060.09,2489.27,1255.36,557.94,343.35,278.97,729.61,557.94,85.84,375.54,751.07,289.70,225.32	0.21	1.18775	1.38471	0.000211	0.525774
USA Alaska Yupik	A/Beijing/262/1995	3	1.04	1.47,0.09,0.05	6892.74,2913.68,193.57	0.64	0.61513	-0.817991	0.712303	3.12103
USA Arizona Gila River Amerindian	A/Beijing/262/1995	5	0.36	1.99,0.10,0.07,0.05,0.05	1476.39,4924.38,152.35,81.26,3365.62	0.68	1.8899	1.9821	0.03247	1.07801
USA Asian	A/Beijing/262/1995	1	0.06	0.06	10000	0	0	1	0.000121	0.170735
USA Asian pop 2	A/Beijing/262/1995	2	0.3	0.34,0.07	8629.55,1370.45	0.09	0.304079	-2.1114	0.001115	0.910884
USA Hispanic	A/Beijing/262/1995	3	0.08	0.10,0.05,0.04	6138.91,2994.77,866.32	0.02	0.317467	-0.504823	0.00013	0.232144
USA Hispanic pop 2	A/Beijing/262/1995	4	0.08	0.10,0.07,0.05,0.04	5451.13,1090.23,2650.38,808.27	0.03	0.3298	-0.40644	0.000132	0.241031
USA Mexican American Mestizo	A/Beijing/262/1995	5	0.08	0.11,0.07,0.05,0.05,0.04	5442.86,728.57,385.71,2728.57,714.29	0.03	0.366296	-0.305991	0.000134	0.253127
USA North American Native	A/Beijing/262/1995	9	0.21	0.85,0.18,0.09,0.07,0.07,0.05,0.05,0.04,0.03	1765.61,208.92,4119.75,611.46,81.53,608.92,1785.99,588.54,229.30	0.29	1.39143	1.66859	0.000274	0.635073
USA South Texas Hispanic	A/Beijing/262/1995	2	0.11	0.12,0.05	8716.76,1283.24	0.03	0.227501	-2.22293	0.00015	0.335455
Uganda Kampala	A/Beijing/262/1995	6	0.07	0.09,0.06,0.05,0.04,0.03,0.02	5603.80,854.82,691.99,230.66,1641.79,976.93	0.03	0.436042	-0.51859	0.000125	0.199861
Uganda Kampala pop 2	A/Beijing/262/1995	13	0.22	0.58,0.11,0.07,0.06,0.05,0.04,0.03,0.03,0.03,0.02,0.02,0.02,0.02	3007.23,2380.30,1033.41,668.27,113.68,316.91,806.06,223.91,874.96,258.35,175.68,31.00,110.23	0.24	1.07593	0.820164	0.000293	0.659188
Vietnam Hanoi Kinh pop 2	A/Beijing/262/1995	1	0.42	0.42	10000	0	0	-1	0.369313	1.24785
Zimbabwe Harare Shona	A/Beijing/262/1995	10	0.31	0.57,0.11,0.07,0.06,0.05,0.03,0.03,0.03,0.02,0.02	4925.50,1161.26,911.48,205.96,241.02,1292.73,433.83,372.48,328.66,127.08	0.26	0.830133	0.005134	0.001324	0.925536
Australia Cape York Peninsula Aborigine	A/Beijing/7/2009	5	0.21	0.24,0.08,0.07,0.05,0.04	8334.12,944.47,635.98,56.95,28.48	0.06	0.294282	-1.80273	0.000266	0.624801
Australia Yuendumu Aborigine	A/Beijing/7/2009	1	0.32	0.32	10000	0	0	-1	0.001839	0.946537
Azores Terceira Island	A/Beijing/7/2009	6	0.08	0.11,0.07,0.05,0.04,0.04,0.02	4873.68,2881.01,362.67,1336.59,391.20,154.85	0.03	0.330003	-0.546049	0.000134	0.253632
Brazil Mixed	A/Beijing/7/2009	6	0.07	0.11,0.08,0.06,0.05,0.04,0.04	1757.11,5374.68,594.32,129.20,1240.31,904.39	0.02	0.317168	0.111403	0.000128	0.216471
Cameroon Beti	A/Beijing/7/2009	10	0.15	0.24,0.07,0.05,0.04,0.04,0.03,0.03,0.02,0.02,0.02	5264.44,2756.31,162.73,1169.65,176.97,164.77,138.32,26.44,65.09,75.26	0.09	0.602189	-0.155358	0.000185	0.460461
China Canton Han	A/Beijing/7/2009	6	0.18	0.20,0.07,0.05,0.05,0.03,0.03	8642.70,144.15,219.04,918.28,49.61,26.21	0.05	0.289042	-2.14426	0.000219	0.544169
China Guangzhou	A/Beijing/7/2009	4	0.22	0.24,0.07,0.05,0.04	9038.48,295.01,31.22,635.29	0.06	0.249325	-2.76349	0.000307	0.674732
China Guizhou Province Bouyei	A/Beijing/7/2009	1	0.37	0.37	10000	0	0	1	0.185627	1.10564
China Guizhou Province Shui	A/Beijing/7/2009	1	0.64	0.64	10000	0	0	1	0.771002	1.91172
China Inner Mongolia Region	A/Beijing/7/2009	4	0.12	0.15,0.07,0.05,0.04	7126.52,838.41,1539.63,495.43	0.05	0.370453	-1.00084	0.000159	0.369875
China North Han	A/Beijing/7/2009	3	0.16	0.17,0.05,0.04	9411.76,291.94,296.30	0.03	0.176902	-3.76518	0.000198	0.494231
China Qinghai Province Hui	A/Beijing/7/2009	3	0.12	0.14,0.05,0.04	7370.20,1106.09,1523.70	0.04	0.364656	-1.09691	0.000155	0.353874
China South Han	A/Beijing/7/2009	6	0.7	1.01,0.09,0.05,0.05,0.04,0.03	6631.49,2898.48,177.46,223.82,44.76,23.98	0.44	0.629827	-0.691573	0.602271	2.09267
China Southwest Dai	A/Beijing/7/2009	1	0.42	0.42	10000	0	0	-1	0.386776	1.2641
China Tibet Region Tibetan	A/Beijing/7/2009	3	0.14	0.17,0.06,0.04	7567.57,2045.52,386.91	0.05	0.357425	-1.20684	0.000174	0.426937
China Yunnan Province Bulang	A/Beijing/7/2009	1	1.31	1.31	10000	0	0	1	0.978409	3.92
China Yunnan Province Han	A/Beijing/7/2009	4	1.55	1.96,0.08,0.05,0.04	7828.79,2029.94,100.91,40.36	0.77	0.499272	-1.37251	0.81523	4.65585
China Yunnan Province Hani pop 2	A/Beijing/7/2009	6	0.68	0.89,0.10,0.09,0.07,0.05,0.04	7415.72,232.83,625.21,1397.00,90.77,238.47	0.36	0.525872	-1.10521	0.643727	2.04248
China Yunnan Province Lisu	A/Beijing/7/2009	4	0.52	0.54,0.08,0.05,0.05	9511.45,442.39,29.61,16.55	0.1	0.193148	-4.18592	0.596177	1.55568
China Yunnan Province Nu	A/Beijing/7/2009	3	0.39	0.40,0.05,0.05	9809.81,105.11,85.09	0.05	0.120985	-7.04786	0.277866	1.17431
Czech Republic	A/Beijing/7/2009	8	0.09	0.14,0.08,0.07,0.05,0.05,0.04,0.04,0.03	4646.45,1452.90,1170.32,892.90,272.26,1110.97,338.06,116.13	0.04	0.42294	-0.079309	0.00014	0.284321
Germany DKMS - China minority	A/Beijing/7/2009	6	0.18	0.21,0.07,0.05,0.05,0.03,0.03	8251.09,188.68,435.41,899.85,58.06,166.91	0.06	0.333756	-1.73196	0.000215	0.534991
Germany DKMS - Italy minority	A/Beijing/7/2009	9	0.1	0.14,0.08,0.07,0.06,0.05,0.04,0.04,0.03,0.02	4830.92,1198.67,1296.80,427.23,277.78,1416.06,232.49,301.93,18.12	0.04	0.437908	-0.14473	0.000141	0.290541
Germany DKMS - Spain minority	A/Beijing/7/2009	9	0.1	0.39,0.10,0.08,0.07,0.06,0.05,0.05,0.04,0.04	711.02,3224.99,2412.39,1389.88,50.79,914.17,204.84,722.87,369.05	0.08	0.849466	3.0109	0.000142	0.295266
Germany DKMS - Turkey minority	A/Beijing/7/2009	8	0.44	1.87,0.10,0.07,0.06,0.05,0.04,0.04,0.03	2019.43,3623.22,1703.19,126.50,214.59,1978.77,201.04,133.27	0.72	1.65189	1.48143	0.120805	1.31341
Israel Arab Druze	A/Beijing/7/2009	5	0.11	0.14,0.08,0.05,0.04,0.04	6702.80,2095.75,135.50,822.04,243.90	0.04	0.317702	-0.967888	0.000151	0.335989
Italy pop 5	A/Beijing/7/2009	7	0.07	0.11,0.07,0.05,0.05,0.04,0.04,0.03	3822.11,1599.89,446.15,122.19,3265.13,460.36,284.17	0.03	0.420333	0.146769	0.000127	0.214862
Japan Central	A/Beijing/7/2009	3	0.08	0.12,0.07,0.05	3478.16,3296.56,3225.27	0.03	0.386321	0.278814	0.000132	0.244704
Japan pop 3	A/Beijing/7/2009	4	0.26	0.33,0.07,0.06,0.04	7251.20,1784.19,395.16,569.45	0.12	0.461598	-1.01989	0.000426	0.765324
Japan pop 5	A/Beijing/7/2009	4	0.31	0.39,0.07,0.06,0.04	7531.38,1768.73,254.85,445.04	0.14	0.450566	-1.18049	0.001214	0.918328
Kenya	A/Beijing/7/2009	8	0.05	0.10,0.05,0.03,0.02,0.02,0.02,0.02,0.01	2748.89,2986.63,1961.37,668.65,624.07,163.45,341.75,505.20	0.03	0.585837	0.63944	0.000118	0.15375
Kenya Luo	A/Beijing/7/2009	8	0.08	0.13,0.05,0.03,0.03,0.02,0.02,0.02,0.01	4893.16,1602.56,486.11,630.34,64.10,1597.22,512.82,213.68	0.05	0.651009	-0.031675	0.000132	0.244317
Kenya Nandi	A/Beijing/7/2009	17	0.07	0.12,0.07,0.06,0.05,0.05,0.04,0.04,0.04,0.03,0.03,0.03,0.03,0.02,0.02,0.02,0.01,0.01	3845.59,309.30,224.06,202.14,1994.64,158.30,73.06,58.45,428.64,94.98,24.35,533.37,1283.49,70.63,562.59,63.32,73.06	0.04	0.630534	0.255514	0.000126	0.206035
Mali Bandiagara	A/Beijing/7/2009	17	0.28	1.04,0.09,0.07,0.05,0.04,0.04,0.03,0.03,0.03,0.02,0.02,0.02,0.02,0.02,0.01,0.01,0.01	2351.12,891.64,1617.31,1376.51,802.15,47.19,265.21,958.35,572.73,190.37,191.99,156.20,356.33,43.93,65.08,94.37,19.52	0.42	1.49796	1.24049	0.000647	0.846203
Mexico City Mestizo pop 2	A/Beijing/7/2009	5	0.09	0.13,0.07,0.06,0.04,0.04	5096.53,1866.15,341.06,2335.91,360.36	0.04	0.429783	-0.245787	0.00014	0.283218
Mexico Oaxaca Mixtec	A/Beijing/7/2009	3	0.09	0.20,0.07,0.04	2356.98,4011.09,3631.93	0.06	0.687783	1.09412	0.000138	0.274625
Poland	A/Beijing/7/2009	6	0.12	0.27,0.10,0.07,0.06,0.05,0.04	2308.83,1273.20,4324.42,1215.66,280.25,597.62	0.09	0.72198	1.16433	0.000155	0.353572
Russia Tuva pop 2	A/Beijing/7/2009	4	0.44	0.95,0.09,0.07,0.04	4156.48,2720.05,1687.04,1436.43	0.43	0.983456	0.338134	0.228393	1.31786
Senegal Niokholo Mandenka	A/Beijing/7/2009	16	0.07	0.40,0.15,0.11,0.08,0.07,0.06,0.05,0.04,0.04,0.03,0.03,0.02,0.02,0.02,0.02,0.02	445.86,191.08,95.54,589.17,3081.21,732.48,509.55,1433.12,183.12,262.74,589.17,222.93,270.70,1130.57,55.73,207.01	0.08	1.12321	3.6496	0.000126	0.204446
Singapore Riau Malay	A/Beijing/7/2009	1	0.24	0.24	10000	0	0	1	0.00035	0.714696
South Korea pop 3	A/Beijing/7/2009	5	0.12	0.17,0.08,0.05,0.05,0.03	5306.97,1174.73,1788.67,1263.28,466.35	0.06	0.493439	-0.216519	0.000153	0.346992
Taiwan Han Chinese	A/Beijing/7/2009	3	0.22	0.23,0.05,0.03	9357.86,614.33,27.81	0.05	0.207106	-3.5581	0.00029	0.655004
Taiwan pop 2	A/Beijing/7/2009	5	0.19	0.21,0.05,0.05,0.03,0.03	8758.14,153.35,930.14,78.18,80.18	0.05	0.286556	-2.28739	0.000232	0.569609
Thailand	A/Beijing/7/2009	1	0.28	0.28	10000	0	0	-1	0.000654	0.847336
USA African American	A/Beijing/7/2009	13	0.13	0.46,0.09,0.07,0.05,0.04,0.04,0.03,0.03,0.03,0.02,0.02,0.02,0.02	1784.42,1748.19,2056.16,806.16,833.33,199.28,72.46,135.87,661.23,960.14,335.14,45.29,362.32	0.16	1.24107	1.58284	0.000161	0.379169
USA African American pop 3	A/Beijing/7/2009	14	0.26	1.35,0.28,0.15,0.09,0.07,0.05,0.04,0.04,0.03,0.03,0.03,0.02,0.02,0.02	1472.95,551.10,80.16,2314.63,1583.17,941.88,991.98,190.38,370.74,430.86,260.52,501.00,100.20,210.42	0.45	1.73635	1.93082	0.000465	0.785618
USA African American pop 4	A/Beijing/7/2009	14	0.22	1.32,0.26,0.09,0.07,0.05,0.04,0.04,0.03,0.03,0.03,0.02,0.02,0.02,0.02	1223.18,515.02,2714.59,1534.33,697.42,987.12,193.13,225.32,257.51,364.81,761.80,171.67,32.19,321.89	0.41	1.83958	2.23843	0.000305	0.672487
USA Alaska Yupik	A/Beijing/7/2009	7	0.83	1.18,0.12,0.09,0.07,0.06,0.05,0.03	6828.60,798.17,288.20,1598.35,303.74,173.44,9.49	0.51	0.61349	-0.788589	0.665887	2.48811
USA Arizona Gila River Amerindian	A/Beijing/7/2009	6	0.25	1.26,0.10,0.07,0.06,0.05,0.04	1501.20,2883.13,2027.26,140.58,82.22,3365.62	0.42	1.7178	1.9468	0.000386	0.741518
USA Asian	A/Beijing/7/2009	2	0.05	0.05,0.04	7718.61,2281.39	0.01	0.129435	-1.29597	0.000117	0.14841
USA Asian pop 2	A/Beijing/7/2009	2	0.21	0.22,0.05	9550.32,449.68	0.04	0.169287	-4.38969	0.000267	0.625969
USA Hispanic	A/Beijing/7/2009	8	0.07	0.10,0.08,0.07,0.06,0.05,0.05,0.04,0.03	3442.87,1926.81,664.68,104.56,336.07,59.75,2613.89,851.38	0.03	0.368924	-0.056096	0.000127	0.211755
USA Hispanic pop 2	A/Beijing/7/2009	7	0.07	0.11,0.08,0.07,0.06,0.05,0.04,0.03	3646.62,1560.15,1090.23,432.33,93.98,2387.22,789.47	0.03	0.377027	-0.024612	0.000128	0.220175
USA Mexican American Mestizo	A/Beijing/7/2009	5	0.08	0.12,0.07,0.05,0.05,0.04	3842.86,2200.00,485.71,100.00,3371.43	0.03	0.430693	0.135931	0.00013	0.233672
USA North American Native	A/Beijing/7/2009	10	0.17	0.63,0.13,0.10,0.07,0.06,0.05,0.05,0.04,0.04,0.03	1765.61,533.76,1267.52,2673.89,477.71,622.93,450.96,1416.56,554.14,236.94	0.22	1.28869	1.65123	0.000202	0.505061
USA South Texas Hispanic	A/Beijing/7/2009	5	0.11	0.13,0.08,0.07,0.05,0.04	6751.45,1104.05,826.59,196.53,1121.39	0.03	0.319744	-0.997427	0.000147	0.321509
Uganda Kampala	A/Beijing/7/2009	7	0.06	0.09,0.07,0.06,0.05,0.04,0.04,0.02	3785.62,1818.18,407.06,474.90,542.74,352.78,2618.72	0.03	0.474742	-0.288411	0.000122	0.178082
Uganda Kampala pop 2	A/Beijing/7/2009	13	0.4	1.54,0.10,0.08,0.07,0.05,0.04,0.03,0.03,0.03,0.02,0.02,0.02,0.01	2338.96,2790.22,399.59,251.46,1281.43,65.45,372.03,37.89,747.50,48.23,1164.31,368.58,134.34	0.63	1.55099	1.2499	0.099259	1.21446
Vietnam Hanoi Kinh pop 2	A/Beijing/7/2009	1	0.34	0.34	10000	0	0	1	0.069272	1.03488
Zimbabwe Harare Shona	A/Beijing/7/2009	8	0.15	0.23,0.05,0.03,0.03,0.02,0.02,0.02,0.01	6113.06,1091.15,241.02,1292.73,810.69,30.67,350.57,70.11	0.1	0.638799	-0.472088	0.000182	0.449896
Australia Cape York Peninsula Aborigine	A/Beijing/HZ01/2011	6	0.49	0.80,0.10,0.07,0.06,0.05,0.04	5619.36,2833.41,1390.60,71.19,56.95,28.48	0.35	0.720382	-0.251861	0.380199	1.47353
Australia Yuendumu Aborigine	A/Beijing/HZ01/2011	1	0.32	0.32	10000	0	0	-1	0.002104	0.953514
Azores Terceira Island	A/Beijing/HZ01/2011	7	0.09	0.11,0.08,0.06,0.05,0.04,0.04,0.02	4873.68,2828.04,415.65,69.27,1267.32,391.20,154.85	0.03	0.314558	-0.538742	0.000134	0.256298
Brazil Mixed	A/Beijing/HZ01/2011	5	0.07	0.11,0.08,0.06,0.04,0.04	1757.11,5374.68,723.51,1240.31,904.39	0.02	0.300232	0.183334	0.000128	0.219249
Cameroon Beti	A/Beijing/HZ01/2011	11	0.16	0.24,0.08,0.07,0.05,0.04,0.04,0.03,0.03,0.03,0.02,0.02	5299.02,2325.06,447.52,187.14,1096.42,195.28,101.71,181.04,26.44,44.75,95.61	0.09	0.574537	-0.182802	0.000189	0.469751
China Canton Han	A/Beijing/HZ01/2011	7	0.2	0.22,0.08,0.06,0.05,0.04,0.04,0.03	8642.70,144.15,366.94,694.56,77.69,61.78,12.17	0.06	0.287976	-2.14551	0.000242	0.586551
China Guangzhou	A/Beijing/HZ01/2011	4	0.23	0.25,0.06,0.05,0.04	9331.15,58.53,486.22,124.09	0.05	0.210973	-3.46901	0.000328	0.695711
China Guizhou Province Bouyei	A/Beijing/HZ01/2011	1	0.42	0.42	10000	0	0	-1	0.378067	1.25592
China Guizhou Province Shui	A/Beijing/HZ01/2011	1	0.68	0.68	10000	0	0	-1	0.805313	2.03183
China Inner Mongolia Region	A/Beijing/HZ01/2011	5	0.14	0.17,0.08,0.06,0.05,0.04	7126.52,792.68,358.23,1227.13,495.43	0.05	0.375401	-1.00012	0.00017	0.412029
China North Han	A/Beijing/HZ01/2011	5	1.5	3.50,0.10,0.08,0.06,0.04	4122.00,5254.90,39.22,370.37,213.51	1.67	1.11871	0.356612	0.48521	4.49023
China Qinghai Province Hui	A/Beijing/HZ01/2011	3	0.12	0.15,0.06,0.04	7370.20,1286.68,1343.12	0.04	0.361125	-1.0948	0.000159	0.370501
China South Han	A/Beijing/HZ01/2011	5	0.27	0.28,0.08,0.06,0.05,0.04	9344.52,185.45,228.62,217.43,23.98	0.05	0.205404	-3.53611	0.000496	0.798472
China Southwest Dai	A/Beijing/HZ01/2011	1	0.48	0.48	10000	0	0	-1	0.547428	1.44806
China Tibet Region Tibetan	A/Beijing/HZ01/2011	5	0.19	0.29,0.10,0.08,0.06,0.04	5145.57,2363.21,243.72,1934.57,312.94	0.11	0.573601	-0.121853	0.000226	0.55844
China Yunnan Province Bulang	A/Beijing/HZ01/2011	1	1.44	1.44	10000	0	0	-1	0.985745	4.312
China Yunnan Province Han	A/Beijing/HZ01/2011	3	0.39	0.40,0.06,0.05	9858.73,92.50,48.77	0.04	0.103188	-8.24568	0.280982	1.17591
China Yunnan Province Hani pop 2	A/Beijing/HZ01/2011	6	0.74	0.97,0.10,0.08,0.05,0.05,0.03	7428.68,845.08,1397.00,201.26,124.03,3.95	0.39	0.522314	-1.11291	0.678734	2.21545
China Yunnan Province Lisu	A/Beijing/HZ01/2011	2	0.49	0.51,0.07	9687.36,312.64	0.08	0.153566	-5.38342	0.557823	1.48103
China Yunnan Province Nu	A/Beijing/HZ01/2011	3	1.01	1.21,0.10,0.05	8180.68,1639.14,180.18	0.43	0.427527	-1.6499	0.812299	3.01841
Czech Republic	A/Beijing/HZ01/2011	9	0.16	0.64,0.10,0.08,0.06,0.06,0.05,0.04,0.04,0.03	1494.19,3190.97,2530.32,154.84,832.26,232.26,1110.97,338.06,116.13	0.2	1.2554	1.92243	0.000192	0.480395
Germany DKMS - China minority	A/Beijing/HZ01/2011	5	0.19	0.22,0.08,0.06,0.05,0.04	8251.09,188.68,863.57,471.70,224.96	0.06	0.329302	-1.73181	0.000234	0.572345
Germany DKMS - Italy minority	A/Beijing/HZ01/2011	9	0.19	0.77,0.10,0.08,0.06,0.05,0.04,0.04,0.03,0.03	1615.34,3292.57,2419.99,572.16,153.99,1413.04,400.06,123.79,9.06	0.26	1.36371	1.81208	0.000229	0.563904
Germany DKMS - Portugal minority	A/Beijing/HZ01/2011	7	0.11	0.47,0.10,0.07,0.06,0.06,0.04,0.04	725.23,3416.02,3451.27,79.98,813.34,1287.79,226.38	0.1	0.985191	3.0891	0.000146	0.31646
Germany DKMS - Spain minority	A/Beijing/HZ01/2011	8	0.1	0.44,0.10,0.07,0.06,0.06,0.05,0.04,0.04	711.02,3238.53,3788.73,64.33,910.78,194.68,722.87,369.05	0.09	0.914422	3.10314	0.000145	0.308326
Germany DKMS - Turkey minority	A/Beijing/HZ01/2011	9	0.52	2.27,0.10,0.08,0.07,0.06,0.05,0.04,0.04,0.03	2019.43,3623.22,1036.82,697.99,250.73,108.43,1933.59,216.85,112.94	0.88	1.69371	1.48295	0.168089	1.55943
Israel Arab Druze	A/Beijing/HZ01/2011	6	0.28	1.04,0.10,0.08,0.05,0.04,0.04	2005.42,4724.48,2095.75,108.40,822.04,243.90	0.38	1.3851	1.48793	0.000592	0.831785
Italy pop 5	A/Beijing/HZ01/2011	7	0.07	0.11,0.08,0.06,0.05,0.04,0.04,0.03	3822.11,1619.78,471.72,76.73,3267.97,471.72,269.96	0.03	0.391933	0.102739	0.000128	0.220841
Japan Central	A/Beijing/HZ01/2011	4	0.09	0.15,0.08,0.06,0.04	2502.63,4272.10,1993.10,1232.18	0.04	0.4054	0.553757	0.000136	0.26741
Japan pop 3	A/Beijing/HZ01/2011	4	0.34	0.48,0.09,0.06,0.04	6520.76,2514.64,610.70,353.91	0.19	0.565833	-0.646117	0.021606	1.00987
Japan pop 5	A/Beijing/HZ01/2011	4	0.44	0.60,0.09,0.06,0.04	6793.46,2506.66,418.41,281.48	0.25	0.564056	-0.772399	0.329419	1.30719
Kenya	A/Beijing/HZ01/2011	9	0.06	0.12,0.09,0.05,0.04,0.03,0.03,0.02,0.02,0.02	2005.94,742.94,2986.63,1961.37,312.04,356.61,624.07,505.20,505.20	0.03	0.584283	0.72318	0.000121	0.175928
Kenya Luo	A/Beijing/HZ01/2011	13	0.12	0.38,0.10,0.06,0.05,0.05,0.04,0.04,0.04,0.03,0.03,0.02,0.02,0.02	2029.91,2825.85,395.30,459.40,779.91,80.13,267.09,138.89,635.68,64.10,1597.22,512.82,213.68	0.13	1.08189	1.30619	0.000158	0.366956
Kenya Nandi	A/Beijing/HZ01/2011	15	0.09	0.27,0.10,0.07,0.05,0.05,0.04,0.04,0.04,0.03,0.03,0.03,0.02,0.02,0.02,0.02	1536.78,2481.73,360.45,969.31,1261.57,255.72,143.69,253.29,99.85,501.70,129.08,1244.52,63.32,562.59,136.39	0.08	0.919735	1.48517	0.000137	0.269364
Mali Bandiagara	A/Beijing/HZ01/2011	21	0.29	1.03,0.11,0.09,0.08,0.06,0.05,0.04,0.04,0.04,0.03,0.03,0.03,0.03,0.03,0.02,0.02,0.02,0.02,0.02,0.02,0.02	2356.00,335.18,589.00,1472.50,1435.08,398.63,458.84,133.42,195.25,886.76,575.98,48.81,45.56,141.56,139.93,195.25,13.02,318.91,81.35,47.19,131.79	0.42	1.45943	1.23606	0.000692	0.856459
Mexico City Mestizo pop 2	A/Beijing/HZ01/2011	5	0.1	0.13,0.08,0.06,0.04,0.04	5102.96,1859.72,360.36,2316.60,360.36	0.04	0.408064	-0.271297	0.00014	0.287901
Mexico Oaxaca Mixtec	A/Beijing/HZ01/2011	2	0.08	0.10,0.04	6368.07,3631.93	0.03	0.346481	-0.568907	0.000133	0.246667
Poland	A/Beijing/HZ01/2011	7	0.13	0.30,0.11,0.07,0.06,0.05,0.05,0.04	2308.83,1401.26,4196.36,1226.80,269.12,293.24,304.38	0.1	0.758134	1.17692	0.000162	0.380973
Russia Tuva pop 2	A/Beijing/HZ01/2011	6	0.44	0.95,0.10,0.08,0.06,0.05,0.04	4156.48,2720.05,1540.34,305.62,586.80,690.71	0.43	0.96934	0.33761	0.237109	1.32819
Senegal Niokholo Mandenka	A/Beijing/HZ01/2011	13	0.08	0.48,0.22,0.10,0.08,0.06,0.05,0.04,0.03,0.03,0.03,0.02,0.02,0.02	342.36,294.59,684.71,3057.32,1186.31,1512.74,191.08,103.50,740.45,350.32,406.05,867.83,262.74	0.08	1.10958	3.85296	0.00013	0.22895
Singapore Riau Malay	A/Beijing/HZ01/2011	1	0.26	0.26	10000	0	0	-1	0.000473	0.78878
South Korea pop 3	A/Beijing/HZ01/2011	7	0.12	0.16,0.08,0.06,0.05,0.04,0.04,0.03	6003.54,484.06,2048.41,678.87,318.77,23.61,442.74	0.05	0.447154	-0.464598	0.000156	0.359029
Taiwan Han Chinese	A/Beijing/HZ01/2011	5	1.58	2.59,0.10,0.06,0.05,0.04	5963.85,3392.74,139.05,414.61,89.75	1.22	0.77552	-0.39298	0.65877	4.73857
Taiwan pop 2	A/Beijing/HZ01/2011	6	0.87	1.58,0.10,0.05,0.05,0.04,0.03	5247.07,3514.08,1030.37,50.12,138.32,20.05	0.74	0.857537	-0.100325	0.548042	2.6061
Thailand	A/Beijing/HZ01/2011	1	0.32	0.32	10000	0	0	1	0.003438	0.972632
USA African American	A/Beijing/HZ01/2011	13	0.13	0.47,0.11,0.09,0.07,0.05,0.04,0.04,0.04,0.03,0.03,0.02,0.02,0.02	1784.42,181.16,1820.65,1802.54,887.68,760.87,190.22,81.52,634.06,172.10,942.03,380.43,362.32	0.16	1.22402	1.58744	0.000165	0.394006
USA African American pop 3	A/Beijing/HZ01/2011	18	0.26	1.35,0.28,0.17,0.09,0.07,0.06,0.05,0.04,0.04,0.04,0.03,0.03,0.03,0.02,0.02,0.02,0.02,0.02	1472.95,551.10,100.20,2344.69,1462.93,821.64,470.94,751.50,200.40,340.68,350.70,280.56,60.12,501.00,80.16,80.16,60.12,70.14	0.45	1.71123	1.93208	0.000486	0.794788
USA African American pop 4	A/Beijing/HZ01/2011	17	0.23	1.32,0.27,0.11,0.09,0.07,0.06,0.05,0.04,0.04,0.04,0.03,0.03,0.03,0.02,0.02,0.02,0.02	1223.18,515.02,321.89,2435.62,1437.77,450.64,439.91,858.37,203.86,193.13,203.86,375.54,107.30,912.02,107.30,107.30,107.30	0.41	1.81131	2.23686	0.000313	0.681302
USA Alaska Yupik	A/Beijing/HZ01/2011	7	1.04	1.47,0.13,0.10,0.08,0.07,0.05,0.04	6857.36,775.45,282.16,1598.35,287.63,151.87,47.17	0.64	0.617275	-0.801855	0.7115	3.1105
USA Arizona Gila River Amerindian	A/Beijing/HZ01/2011	4	0.09	0.12,0.07,0.06,0.04	6400.78,151.39,96.21,3351.62	0.03	0.377825	-0.604045	0.000137	0.272677
USA Asian	A/Beijing/HZ01/2011	2	0.05	0.07,0.05	4288.12,5711.88	0.01	0.180649	0.287732	0.00012	0.16485
USA Asian pop 2	A/Beijing/HZ01/2011	3	0.23	0.24,0.06,0.05	9550.32,107.07,342.61	0.04	0.16987	-4.3918	0.00033	0.696994
USA Hispanic	A/Beijing/HZ01/2011	7	0.07	0.10,0.08,0.06,0.06,0.05,0.04,0.04	3442.87,2591.49,119.49,321.14,59.75,2613.89,851.38	0.02	0.344321	-0.068402	0.000128	0.216153
USA Hispanic pop 2	A/Beijing/HZ01/2011	4	0.07	0.11,0.07,0.05,0.04	3646.62,2894.74,2669.17,789.47	0.03	0.352801	-0.019047	0.000129	0.224776
USA Mexican American Mestizo	A/Beijing/HZ01/2011	6	0.08	0.12,0.08,0.06,0.05,0.04,0.04	3842.86,2200.00,514.29,71.43,2685.71,685.71	0.03	0.405189	0.100901	0.000132	0.239673
USA North American Native	A/Beijing/HZ01/2011	10	0.18	0.68,0.14,0.10,0.08,0.07,0.06,0.05,0.04,0.04,0.03	1847.13,494.27,1397.45,2370.70,650.96,635.67,401.27,1411.46,554.14,236.94	0.24	1.28656	1.58725	0.000224	0.553614
USA South Texas Hispanic	A/Beijing/HZ01/2011	3	0.11	0.13,0.07,0.04	6751.45,2046.24,1202.31	0.03	0.307816	-0.981988	0.000148	0.324752
Uganda Kampala	A/Beijing/HZ01/2011	6	0.06	0.08,0.06,0.05,0.04,0.04,0.02	5603.80,393.49,488.47,664.86,230.66,2618.72	0.03	0.428658	-0.512898	0.000122	0.182079
Uganda Kampala pop 2	A/Beijing/HZ01/2011	14	0.43	1.64,0.12,0.10,0.07,0.06,0.05,0.04,0.04,0.03,0.03,0.03,0.02,0.02,0.02	2338.96,341.03,2704.10,396.14,575.27,713.06,58.56,358.25,44.78,754.39,48.23,1129.87,399.59,137.79	0.67	1.548	1.25066	0.125644	1.29308
Vietnam Hanoi Kinh pop 2	A/Beijing/HZ01/2011	1	0.39	0.39	10000	0	0	-1	0.28404	1.176
Zimbabwe Harare Shona	A/Beijing/HZ01/2011	8	0.3	0.61,0.10,0.06,0.05,0.04,0.03,0.02,0.02	4377.74,1722.17,898.33,205.96,241.02,1292.73,810.69,451.36	0.28	0.926593	0.229237	0.000906	0.890395
Australia Cape York Peninsula Aborigine	A/Bellamy/1942	7	0.4	0.65,0.08,0.07,0.06,0.05,0.04,0.04	5723.78,2757.48,840.06,522.07,71.19,56.95,28.48	0.29	0.70584	-0.294696	0.220929	1.21134
Australia Yuendumu Aborigine	A/Bellamy/1942	1	0.26	0.26	10000	0	0	-1	0.000469	0.787181
Azores Terceira Island	A/Bellamy/1942	7	0.07	0.09,0.07,0.05,0.04,0.04,0.03,0.02	4930.73,2477.59,766.10,1279.54,305.62,85.57,154.85	0.02	0.283565	-0.713651	0.000128	0.215846
Brazil Mixed	A/Bellamy/1942	4	0.06	0.07,0.05,0.04,0.03	6718.35,1136.95,1240.31,904.39	0.01	0.238019	-0.950853	0.000123	0.188723
Cameroon Beti	A/Bellamy/1942	8	0.12	0.15,0.07,0.05,0.05,0.04,0.04,0.03,0.02	7121.64,899.10,58.99,93.57,1183.89,172.90,303.09,166.80	0.05	0.396978	-1.02733	0.000157	0.361792
China Canton Han	A/Bellamy/1942	7	0.77	1.44,0.08,0.05,0.04,0.03,0.03,0.03	5139.94,3646.92,375.36,761.96,43.06,20.59,12.17	0.68	0.880337	-0.056926	0.507774	2.32339
China Guangzhou	A/Bellamy/1942	4	3.12	5.39,0.08,0.05,0.04	5729.34,3599.47,63.22,607.98	2.63	0.84225	-0.295028	0.630206	9.36216
China Guizhou Province Bouyei	A/Bellamy/1942	1	0.36	0.36	10000	0	0	-1	0.166438	1.09318
China Guizhou Province Shui	A/Bellamy/1942	1	0.6	0.6	10000	0	0	-1	0.734372	1.80502
China Inner Mongolia Region	A/Bellamy/1942	5	0.12	0.15,0.07,0.06,0.04,0.03	7126.52,838.41,320.12,1432.93,282.01	0.05	0.376821	-1.02099	0.000159	0.371978
China North Han	A/Bellamy/1942	5	2.01	4.79,0.08,0.07,0.05,0.04	4108.93,5272.33,30.50,361.66,226.58	2.32	1.15138	0.362333	0.471511	6.04269
China Qinghai Province Hui	A/Bellamy/1942	4	0.24	0.58,0.08,0.05,0.04	3465.01,3905.19,1286.68,1343.12	0.25	1.00583	0.635004	0.000377	0.734769
China South Han	A/Bellamy/1942	5	0.94	1.38,0.08,0.06,0.04,0.03	6633.09,2896.88,187.05,260.59,22.38	0.61	0.652338	-0.6916	0.671509	2.81862
China Southwest Dai	A/Bellamy/1942	2	14.81	18.48,0.09	8002.88,1997.12	7.35	0.496671	-1.50235	0.8389	44.4191
China Tibet Region Tibetan	A/Bellamy/1942	4	0.22	0.36,0.08,0.05,0.04	5175.91,2576.58,1960.17,287.34	0.14	0.669024	-0.08553	0.000286	0.650189
China Yunnan Province Bulang	A/Bellamy/1942	2	1.67	1.68,0.05	9952.87,47.13	0.11	0.066828	-14.4835	0.98911	5.01693
China Yunnan Province Han	A/Bellamy/1942	5	1.97	2.49,0.09,0.08,0.06,0.04	7828.79,1619.58,410.36,50.45,90.82	0.99	0.504708	-1.37247	0.82075	5.89598
China Yunnan Province Hani pop 2	A/Bellamy/1942	6	0.92	1.21,0.09,0.08,0.05,0.04,0.03	7441.65,609.43,1640.55,180.40,124.03,3.95	0.49	0.538256	-1.11983	0.730491	2.7569
China Yunnan Province Lisu	A/Bellamy/1942	4	0.49	0.50,0.07,0.05,0.04	9687.36,266.48,36.58,9.58	0.08	0.155555	-5.38546	0.549427	1.46899
China Yunnan Province Nu	A/Bellamy/1942	5	1.26	1.52,0.08,0.07,0.05,0.04	8175.68,1599.10,45.05,120.12,60.06	0.56	0.442759	-1.64509	0.831833	3.77594
Czech Republic	A/Bellamy/1942	9	0.13	0.45,0.11,0.08,0.07,0.06,0.05,0.04,0.04,0.03	1672.26,85.16,3267.10,1469.68,1527.74,360.00,1163.87,214.19,240.00	0.15	1.1268	1.73814	0.000163	0.38631
Germany DKMS - China minority	A/Bellamy/1942	6	0.43	0.73,0.08,0.05,0.04,0.04,0.03	5428.16,3011.61,878.08,420.90,94.34,166.91	0.33	0.769478	-0.175823	0.264717	1.29271
Germany DKMS - Italy minority	A/Bellamy/1942	14	0.16	0.63,0.10,0.08,0.07,0.06,0.05,0.04,0.04,0.04,0.04,0.03,0.03,0.03,0.02	1654.59,102.66,3599.03,1188.10,1073.37,232.49,95.11,138.89,1364.73,226.45,217.39,58.88,31.70,16.61	0.21	1.33824	1.77568	0.000189	0.471395
Germany DKMS - Portugal minority	A/Bellamy/1942	9	0.08	0.32,0.08,0.07,0.06,0.05,0.04,0.04,0.04,0.03	795.72,3402.47,1708.01,2194.66,474.45,173.51,836.38,174.87,239.93	0.07	0.845571	2.8691	0.000134	0.254394
Germany DKMS - Spain minority	A/Bellamy/1942	10	0.11	0.73,0.13,0.08,0.07,0.06,0.05,0.04,0.04,0.04,0.03	594.21,198.07,3177.59,2422.55,1928.22,568.82,125.28,616.22,201.46,167.60	0.16	1.48662	3.65816	0.000146	0.316822
Germany DKMS - Turkey minority	A/Bellamy/1942	8	0.39	1.68,0.09,0.08,0.06,0.04,0.04,0.03,0.03	2039.76,110.68,4824.94,515.02,196.52,1978.77,223.63,110.68	0.65	1.65089	1.46694	0.08044	1.18303
Israel Arab Druze	A/Bellamy/1942	5	0.09	0.11,0.07,0.04,0.04,0.03	6901.54,1924.12,81.30,849.14,243.90	0.03	0.279177	-1.13178	0.000139	0.282966
Italy pop 5	A/Bellamy/1942	8	0.06	0.09,0.07,0.06,0.05,0.04,0.04,0.03,0.03	4282.47,596.76,957.66,113.67,3304.92,233.02,406.37,105.14	0.02	0.355805	-0.011682	0.000123	0.186253
Japan Central	A/Bellamy/1942	4	0.09	0.17,0.08,0.05,0.04	2806.54,4397.42,1668.92,1127.12	0.05	0.532079	0.768143	0.00014	0.284119
Japan pop 3	A/Bellamy/1942	4	0.39	0.56,0.08,0.05,0.04	6656.47,2522.62,484.30,336.62	0.23	0.584553	-0.705519	0.214821	1.17786
Japan pop 5	A/Bellamy/1942	4	0.51	0.71,0.08,0.05,0.04	6880.94,2529.48,315.71,273.87	0.3	0.58056	-0.813785	0.461377	1.54166
Kenya	A/Bellamy/1942	7	0.07	0.19,0.06,0.04,0.03,0.02,0.02,0.01	2050.52,3239.23,1173.85,1233.28,1292.72,802.38,208.02	0.06	0.870688	1.26778	0.000128	0.216419
Kenya Luo	A/Bellamy/1942	12	0.08	0.13,0.07,0.06,0.05,0.04,0.03,0.03,0.02,0.02,0.02,0.02,0.01	4839.74,16.03,512.82,400.64,811.97,96.15,1271.37,1319.44,219.02,288.46,69.44,154.91	0.05	0.626457	-0.024742	0.000131	0.238341
Kenya Nandi	A/Bellamy/1942	12	0.1	0.31,0.08,0.06,0.04,0.03,0.03,0.03,0.02,0.02,0.02,0.02,0.02	2067.71,2121.29,1473.45,1190.94,367.75,606.43,635.66,801.27,377.50,48.71,194.84,114.47	0.11	1.05244	1.31279	0.000145	0.310919
Mali Bandiagara	A/Bellamy/1942	14	0.28	0.91,0.08,0.07,0.05,0.05,0.04,0.03,0.03,0.03,0.03,0.02,0.02,0.02,0.01	2730.23,1942.73,187.11,255.45,1330.95,730.56,50.44,1513.18,139.93,139.93,400.26,340.06,81.35,157.83	0.39	1.3612	1.01153	0.000659	0.849084
Mexico City Mestizo pop 2	A/Bellamy/1942	4	0.08	0.10,0.07,0.05,0.04	5849.42,1209.78,302.45,2638.35	0.03	0.355534	-0.567804	0.000132	0.241969
Mexico Oaxaca Mixtec	A/Bellamy/1942	2	0.07	0.09,0.04	6368.07,3631.93	0.03	0.358233	-0.568907	0.000129	0.223116
Poland	A/Bellamy/1942	9	0.14	0.47,0.15,0.11,0.07,0.06,0.05,0.04,0.04,0.03	1714.92,593.91,664.44,3691.54,1727.91,992.95,152.19,157.76,304.38	0.15	1.09513	1.64684	0.000172	0.419644
Russia Tuva pop 2	A/Bellamy/1942	4	0.15	0.18,0.07,0.05,0.04	7567.24,996.33,232.27,1204.16	0.05	0.366224	-1.25261	0.000178	0.437829
Senegal Niokholo Mandenka	A/Bellamy/1942	13	0.08	0.65,0.10,0.08,0.06,0.05,0.04,0.04,0.03,0.03,0.03,0.02,0.02,0.02	445.86,859.87,3057.32,613.06,605.10,1464.97,119.43,95.54,676.75,525.48,1218.15,55.73,262.74	0.13	1.54572	4.14371	0.000132	0.243158
Singapore Riau Malay	A/Bellamy/1942	1	0.23	0.23	10000	0	0	-1	0.000322	0.689307
South Korea pop 3	A/Bellamy/1942	7	0.15	0.29,0.08,0.07,0.05,0.04,0.04,0.03	4114.52,2296.34,82.64,2296.34,484.06,283.35,442.74	0.11	0.724743	0.3171	0.000186	0.463485
Taiwan Han Chinese	A/Bellamy/1942	5	1.96	3.23,0.08,0.05,0.04,0.03	5956.26,3400.33,142.84,472.76,27.81	1.55	0.791401	-0.389702	0.651167	5.87264
Taiwan pop 2	A/Bellamy/1942	5	0.17	0.19,0.04,0.03,0.03,0.02	8829.31,1012.33,30.07,111.26,17.04	0.05	0.274786	-2.38902	0.000208	0.519589
Thailand	A/Bellamy/1942	1	0.29	0.29	10000	0	0	1	0.000705	0.858584
USA African American	A/Bellamy/1942	11	0.15	0.52,0.08,0.07,0.06,0.05,0.04,0.04,0.03,0.02,0.02,0.02	2056.16,2065.22,1313.41,326.09,199.28,1268.12,244.57,869.57,978.26,280.80,398.55	0.19	1.29028	1.41206	0.000178	0.439162
USA African American pop 3	A/Bellamy/1942	12	0.09	0.14,0.07,0.06,0.05,0.04,0.04,0.03,0.03,0.02,0.02,0.02,0.02	4869.74,971.94,290.58,781.56,1072.14,160.32,60.12,981.96,370.74,230.46,80.16,130.26	0.05	0.557175	-0.09335	0.000137	0.26831
USA African American pop 4	A/Bellamy/1942	16	0.17	0.58,0.08,0.07,0.06,0.05,0.04,0.04,0.03,0.03,0.03,0.02,0.02,0.02,0.02,0.02,0.01	2124.46,2736.05,997.85,386.27,504.29,954.94,203.86,600.86,193.13,75.11,654.51,214.59,64.38,64.38,128.76,96.57	0.22	1.30151	1.37313	0.0002	0.500238
USA Alaska Yupik	A/Bellamy/1942	9	0.85	1.20,0.16,0.11,0.08,0.06,0.05,0.05,0.04,0.03	6828.60,798.75,151.01,1690.97,331.35,143.24,8.05,38.54,9.49	0.51	0.604783	-0.791957	0.678978	2.54527
USA Arizona Gila River Amerindian	A/Bellamy/1942	8	0.28	1.54,0.16,0.11,0.08,0.06,0.05,0.04,0.03	1472.74,28.47,3.34,4096.81,935.07,122.93,2952.47,388.18	0.52	1.87638	1.98507	0.000614	0.838124
USA Asian	A/Bellamy/1942	1	0.05	0.05	10000	0	0	1	0.000117	0.144914
USA Asian pop 2	A/Bellamy/1942	3	0.28	0.33,0.08,0.04	8008.57,1606.00,385.44	0.11	0.3745	-1.51863	0.000636	0.843008
USA Hispanic	A/Bellamy/1942	5	0.06	0.08,0.07,0.05,0.04,0.03	3554.89,2023.90,955.94,2613.89,851.38	0.02	0.314739	-0.182223	0.000123	0.183888
USA Hispanic pop 2	A/Bellamy/1942	6	0.06	0.09,0.07,0.06,0.05,0.04,0.03	3890.98,1578.95,1052.63,300.75,2387.22,789.47	0.02	0.322509	-0.159005	0.000123	0.19006
USA Mexican American Mestizo	A/Bellamy/1942	7	0.11	0.83,0.08,0.07,0.06,0.05,0.04,0.03	685.71,3642.86,1157.14,971.43,171.43,2685.71,685.71	0.2	1.73304	3.36421	0.000152	0.34015
USA North American Native	A/Bellamy/1942	10	0.18	0.70,0.16,0.11,0.08,0.07,0.05,0.05,0.04,0.04,0.03	1765.61,533.76,208.92,2289.17,1659.87,1021.66,313.38,1416.56,481.53,309.55	0.24	1.35707	1.64755	0.000214	0.533453
USA South Texas Hispanic	A/Bellamy/1942	4	0.09	0.11,0.07,0.06,0.04	6890.17,1121.39,867.05,1121.39	0.03	0.2863	-1.09282	0.000137	0.267617
Uganda Kampala	A/Bellamy/1942	4	0.05	0.07,0.05,0.04,0.02	5658.07,379.92,1316.15,2645.86	0.02	0.401574	-0.52104	0.000118	0.154247
Uganda Kampala pop 2	A/Bellamy/1942	12	0.24	0.69,0.08,0.06,0.05,0.04,0.03,0.03,0.02,0.02,0.02,0.02,0.02	3021.01,2576.64,489.15,595.94,513.26,1081.64,241.13,943.85,141.23,192.90,93.01,110.23	0.3	1.20802	0.846201	0.000374	0.732899
Vietnam Hanoi Kinh pop 2	A/Bellamy/1942	2	0.39	0.39,0.06	9894.27,105.73	0.03	0.088622	-9.55774	0.268064	1.16532
Zimbabwe Harare Shona	A/Bellamy/1942	9	0.35	0.67,0.08,0.05,0.04,0.03,0.03,0.02,0.02,0.02	4973.71,1139.35,1064.86,153.37,1406.66,438.21,372.48,381.24,70.11	0.31	0.881545	0.002571	0.065335	1.0612
Australia Cape York Peninsula Aborigine	A/Bellamy/JY2/1942	5	0.43	0.70,0.08,0.07,0.06,0.04	5723.78,2771.71,825.82,593.26,85.43	0.31	0.715303	-0.294015	0.281171	1.29639
Australia Yuendumu Aborigine	A/Bellamy/JY2/1942	1	0.26	0.26	10000	0	0	-1	0.000469	0.787181
Azores Terceira Island	A/Bellamy/JY2/1942	8	0.07	0.09,0.07,0.06,0.05,0.05,0.04,0.04,0.02	4930.73,2477.59,317.85,387.12,65.20,1275.47,391.20,154.85	0.02	0.281872	-0.728471	0.000128	0.216195
Brazil Mixed	A/Bellamy/JY2/1942	4	0.06	0.07,0.05,0.05,0.04	6718.35,1007.75,129.20,2144.70	0.01	0.234901	-0.984493	0.000123	0.189329
Cameroon Beti	A/Bellamy/JY2/1942	5	0.11	0.13,0.05,0.04,0.03,0.02	8020.75,187.14,1322.21,303.09,166.80	0.04	0.334998	-1.54081	0.000152	0.340699
China Canton Han	A/Bellamy/JY2/1942	6	0.78	1.44,0.09,0.05,0.04,0.03,0.03	5139.94,3646.92,375.36,761.96,56.16,19.66	0.68	0.877694	-0.056996	0.509995	2.32663
China Guangzhou	A/Bellamy/JY2/1942	3	0.2	0.22,0.06,0.04	9328.81,63.22,607.98	0.04	0.2112	-3.46368	0.000258	0.612132
China Guizhou Province Bouyei	A/Bellamy/JY2/1942	1	0.39	0.39	10000	0	0	-1	0.260988	1.15845
China Guizhou Province Shui	A/Bellamy/JY2/1942	1	0.61	0.61	10000	0	0	-1	0.740634	1.82197
China Inner Mongolia Region	A/Bellamy/JY2/1942	3	0.13	0.15,0.06,0.04	7766.77,518.29,1714.94	0.04	0.339637	-1.35683	0.00016	0.375005
China North Han	A/Bellamy/JY2/1942	5	2.01	4.79,0.08,0.07,0.05,0.04	4108.93,5272.33,30.50,361.66,226.58	2.32	1.15129	0.362334	0.471645	6.04296
China Qinghai Province Hui	A/Bellamy/JY2/1942	4	0.24	0.58,0.08,0.05,0.04	3465.01,3905.19,1286.68,1343.12	0.25	1.00567	0.634989	0.000377	0.73484
China South Han	A/Bellamy/JY2/1942	4	0.94	1.38,0.09,0.05,0.03	6631.49,2898.48,447.64,22.38	0.61	0.649568	-0.691058	0.674412	2.82212
China Southwest Dai	A/Bellamy/JY2/1942	1	0.45	0.45	10000	0	0	-1	0.463147	1.34284
China Tibet Region Tibetan	A/Bellamy/JY2/1942	4	0.22	0.36,0.08,0.05,0.04	5175.91,2576.58,1960.17,287.34	0.14	0.668745	-0.085566	0.000286	0.650297
China Yunnan Province Bulang	A/Bellamy/JY2/1942	2	1.69	1.70,0.05	9952.87,47.13	0.11	0.066785	-14.4835	0.989579	5.08296
China Yunnan Province Han	A/Bellamy/JY2/1942	5	2	2.54,0.09,0.08,0.06,0.05	7828.79,1619.58,410.36,43.73,97.54	1.01	0.503898	-1.37194	0.82311	6.01362
China Yunnan Province Hani pop 2	A/Bellamy/JY2/1942	6	0.94	1.23,0.09,0.08,0.05,0.04,0.03	7428.68,622.39,1640.55,180.40,124.03,3.95	0.5	0.539837	-1.11213	0.733602	2.80515
China Yunnan Province Lisu	A/Bellamy/JY2/1942	4	0.49	0.50,0.07,0.05,0.04	9705.65,248.19,32.22,13.93	0.07	0.15076	-5.57373	0.544085	1.46005
China Yunnan Province Nu	A/Bellamy/JY2/1942	5	1.26	1.52,0.08,0.07,0.05,0.04	8175.68,1609.11,35.04,118.87,61.31	0.56	0.442183	-1.6451	0.832489	3.77679
Czech Republic	A/Bellamy/JY2/1942	8	0.13	0.42,0.08,0.07,0.06,0.05,0.05,0.04,0.03	1749.68,3274.84,1469.68,785.81,916.13,185.81,1163.87,454.19	0.14	1.07361	1.66358	0.000161	0.377357
Germany DKMS - China minority	A/Bellamy/JY2/1942	6	0.43	0.73,0.08,0.05,0.04,0.04,0.03	5428.16,3011.61,878.08,420.90,94.34,166.91	0.33	0.766331	-0.176002	0.266994	1.29492
Germany DKMS - Italy minority	A/Bellamy/JY2/1942	10	0.16	0.61,0.08,0.07,0.06,0.05,0.04,0.04,0.04,0.03,0.03	1690.82,3665.46,1188.10,849.94,418.18,271.74,1364.73,235.51,208.33,107.19	0.21	1.31699	1.74144	0.000189	0.470299
Germany DKMS - Portugal minority	A/Bellamy/JY2/1942	10	0.09	0.35,0.08,0.07,0.06,0.05,0.05,0.04,0.04,0.04,0.03	795.72,3402.47,1708.01,1706.66,822.83,143.69,169.45,836.38,184.36,230.45	0.08	0.899764	2.91606	0.000136	0.262431
Germany DKMS - Spain minority	A/Bellamy/JY2/1942	9	0.09	0.45,0.08,0.07,0.06,0.05,0.05,0.04,0.04,0.03	721.18,3248.69,2422.55,1366.18,936.18,199.76,120.20,616.22,369.05	0.1	1.07189	3.19589	0.000139	0.280288
Germany DKMS - Turkey minority	A/Bellamy/JY2/1942	8	0.42	1.80,0.08,0.06,0.04,0.04,0.04,0.03,0.03	2042.01,4610.35,856.11,232.66,1924.55,103.91,119.72,110.68	0.7	1.66789	1.46559	0.102562	1.25592
Israel Arab Druze	A/Bellamy/JY2/1942	4	0.09	0.11,0.07,0.04,0.04	6901.54,1924.12,108.40,1065.94	0.03	0.279135	-1.12883	0.000139	0.282961
Italy pop 5	A/Bellamy/JY2/1942	8	0.06	0.09,0.07,0.06,0.05,0.05,0.04,0.03,0.03	4282.47,596.76,559.82,466.04,45.47,3304.92,639.39,105.14	0.02	0.354241	-0.030316	0.000123	0.186726
Japan Central	A/Bellamy/JY2/1942	4	0.09	0.17,0.08,0.05,0.04	2806.54,4397.42,1668.92,1127.12	0.05	0.532079	0.768143	0.00014	0.284119
Japan pop 3	A/Bellamy/JY2/1942	4	0.39	0.56,0.08,0.05,0.04	6656.47,2522.62,484.30,336.62	0.23	0.584553	-0.705519	0.214821	1.17786
Japan pop 5	A/Bellamy/JY2/1942	4	0.51	0.71,0.08,0.05,0.04	6880.94,2529.48,315.71,273.87	0.3	0.58056	-0.813785	0.461377	1.54166
Kenya	A/Bellamy/JY2/1942	7	0.07	0.19,0.06,0.04,0.03,0.03,0.02,0.02	2050.52,3239.23,1173.85,1233.28,1188.71,564.64,549.78	0.06	0.854157	1.25557	0.000128	0.219263
Kenya Luo	A/Bellamy/JY2/1942	12	0.08	0.13,0.06,0.06,0.05,0.04,0.03,0.03,0.02,0.02,0.02,0.02,0.02	4839.74,138.89,389.96,400.64,811.97,1025.64,341.88,1319.44,213.68,293.80,69.44,154.91	0.05	0.620435	-0.029272	0.000132	0.240528
Kenya Nandi	A/Bellamy/JY2/1942	15	0.11	0.32,0.09,0.08,0.06,0.06,0.04,0.04,0.03,0.03,0.03,0.02,0.02,0.02,0.02,0.02	2067.71,818.31,1302.97,871.89,669.75,1122.75,348.27,625.91,82.81,552.85,801.27,377.50,36.53,207.01,114.47	0.11	1.04082	1.30322	0.000146	0.316614
Mali Bandiagara	A/Bellamy/JY2/1942	13	0.1	0.17,0.07,0.05,0.05,0.04,0.04,0.04,0.03,0.03,0.02,0.02,0.02,0.02	4672.96,191.99,247.32,1334.20,257.08,449.07,40.68,1620.57,209.89,397.01,340.06,82.98,156.20	0.07	0.670859	0.072621	0.000142	0.293371
Mexico City Mestizo pop 2	A/Bellamy/JY2/1942	4	0.08	0.10,0.07,0.05,0.04	5849.42,1209.78,302.45,2638.35	0.03	0.355534	-0.567804	0.000132	0.241969
Mexico Oaxaca Mixtec	A/Bellamy/JY2/1942	2	0.07	0.09,0.04	6368.07,3631.93	0.03	0.358233	-0.568907	0.000129	0.223116
Poland	A/Bellamy/JY2/1942	9	0.14	0.47,0.14,0.07,0.06,0.05,0.05,0.04,0.04,0.03	1714.92,1258.35,3691.54,1518.19,842.61,376.76,135.49,157.76,304.38	0.15	1.08051	1.63795	0.000174	0.423961
Russia Tuva pop 2	A/Bellamy/JY2/1942	3	0.14	0.16,0.06,0.04	8416.87,348.41,1234.72	0.04	0.295018	-1.89467	0.00017	0.412678
Senegal Niokholo Mandenka	A/Bellamy/JY2/1942	11	0.07	0.34,0.10,0.08,0.06,0.04,0.03,0.03,0.02,0.02,0.02,0.02	636.94,668.79,3057.32,772.29,1942.68,867.83,501.59,334.39,899.68,55.73,262.74	0.07	1.02142	2.98928	0.000128	0.216415
Singapore Riau Malay	A/Bellamy/JY2/1942	1	0.24	0.24	10000	0	0	-1	0.000344	0.70947
South Korea pop 3	A/Bellamy/JY2/1942	6	0.15	0.29,0.08,0.07,0.05,0.04,0.03	4114.52,2308.15,70.84,2255.02,785.12,466.35	0.11	0.720213	0.314961	0.000187	0.464909
Taiwan Han Chinese	A/Bellamy/JY2/1942	3	0.22	0.23,0.05,0.03	9356.59,615.60,27.81	0.05	0.208645	-3.55092	0.000288	0.652395
Taiwan pop 2	A/Bellamy/JY2/1942	4	0.18	0.20,0.05,0.03,0.03	8830.31,1020.35,130.30,19.04	0.05	0.274383	-2.39032	0.000214	0.533026
Thailand	A/Bellamy/JY2/1942	1	0.3	0.3	10000	0	0	-1	0.001091	0.908852
USA African American	A/Bellamy/JY2/1942	11	0.15	0.52,0.08,0.07,0.06,0.05,0.04,0.03,0.03,0.02,0.02,0.02	2056.16,2155.80,1222.83,298.91,253.62,1449.28,597.83,317.03,969.20,280.80,398.55	0.19	1.29244	1.41353	0.00018	0.44568
USA African American pop 3	A/Bellamy/JY2/1942	11	0.09	0.14,0.07,0.06,0.05,0.04,0.04,0.03,0.02,0.02,0.02,0.02	4879.76,961.92,270.54,1092.18,811.62,140.28,1032.06,370.74,230.46,80.16,130.26	0.05	0.551599	-0.097886	0.000137	0.269747
USA African American pop 4	A/Bellamy/JY2/1942	18	0.17	0.59,0.09,0.08,0.07,0.06,0.05,0.04,0.04,0.04,0.03,0.03,0.03,0.02,0.02,0.02,0.02,0.02,0.02	2124.46,32.19,2714.59,987.12,386.27,504.29,246.78,718.88,171.67,622.32,193.13,75.11,654.51,214.59,64.38,64.38,128.76,96.57	0.22	1.30238	1.37415	0.000202	0.504495
USA Alaska Yupik	A/Bellamy/JY2/1942	8	0.85	1.20,0.15,0.08,0.06,0.05,0.05,0.04,0.03	6828.60,949.75,1690.97,331.35,138.64,12.66,38.83,9.20	0.51	0.605313	-0.790878	0.678539	2.54453
USA Arizona Gila River Amerindian	A/Bellamy/JY2/1942	7	0.28	1.54,0.16,0.08,0.06,0.05,0.04,0.03	1472.74,28.47,4100.15,935.07,122.93,2952.47,388.18	0.52	1.87624	1.98506	0.000614	0.838176
USA Asian	A/Bellamy/JY2/1942	1	0.05	0.05	10000	0	0	1	0.000117	0.148292
USA Asian pop 2	A/Bellamy/JY2/1942	3	0.3	0.35,0.08,0.05	8008.57,1606.00,385.44	0.11	0.380701	-1.51663	0.000937	0.893767
USA Hispanic	A/Bellamy/JY2/1942	7	0.06	0.08,0.07,0.06,0.05,0.05,0.04,0.03	3554.89,2023.90,507.84,373.41,74.68,2613.89,851.38	0.02	0.313239	-0.20867	0.000123	0.184416
USA Hispanic pop 2	A/Bellamy/JY2/1942	5	0.06	0.09,0.07,0.06,0.04,0.03	3890.98,1578.95,1353.38,2387.22,789.47	0.02	0.31995	-0.184142	0.000124	0.190892
USA Mexican American Mestizo	A/Bellamy/JY2/1942	5	0.07	0.09,0.07,0.06,0.04,0.03	4328.57,1157.14,1142.86,2685.71,685.71	0.02	0.362412	-0.086335	0.000125	0.202874
USA North American Native	A/Bellamy/JY2/1942	10	0.18	0.70,0.16,0.11,0.08,0.07,0.05,0.05,0.04,0.04,0.03	1765.61,533.76,208.92,2289.17,1659.87,1045.86,321.02,1384.71,481.53,309.55	0.24	1.35499	1.64558	0.000215	0.534178
USA South Texas Hispanic	A/Bellamy/JY2/1942	4	0.09	0.11,0.07,0.06,0.04	6890.17,1121.39,867.05,1121.39	0.03	0.283056	-1.10614	0.000137	0.268584
Uganda Kampala	A/Bellamy/JY2/1942	3	0.05	0.07,0.04,0.02	5603.80,1750.34,2645.86	0.02	0.400933	-0.501168	0.000119	0.156668
Uganda Kampala pop 2	A/Bellamy/JY2/1942	14	0.25	0.70,0.09,0.08,0.06,0.05,0.04,0.04,0.03,0.03,0.02,0.02,0.02,0.02,0.02	3021.01,244.57,2125.39,695.83,595.94,513.26,48.23,1033.41,241.13,943.85,141.23,189.46,96.45,110.23	0.3	1.20646	0.845921	0.000386	0.741441
Vietnam Hanoi Kinh pop 2	A/Bellamy/JY2/1942	2	0.41	0.41,0.06	9894.27,105.73	0.04	0.088755	-9.55774	0.345153	1.2286
Zimbabwe Harare Shona	A/Bellamy/JY2/1942	9	0.36	0.67,0.08,0.05,0.04,0.03,0.03,0.02,0.02,0.02	4973.71,1139.35,1064.86,153.37,1406.66,438.21,372.48,381.24,70.11	0.31	0.879631	0.002478	0.07163	1.0678
Australia Cape York Peninsula Aborigine	A/Berlin/INS362/2009	6	0.26	0.30,0.10,0.09,0.07,0.06,0.05	8376.84,892.26,564.78,94.92,42.71,28.48	0.08	0.289096	-1.84782	0.000483	0.793415
Australia Yuendumu Aborigine	A/Berlin/INS362/2009	1	0.4	0.4	10000	0	0	1	0.315894	1.20149
Azores Terceira Island	A/Berlin/INS362/2009	8	0.11	0.14,0.10,0.07,0.06,0.05,0.05,0.04,0.02	4873.68,2828.04,179.30,244.50,1324.37,289.32,105.95,154.85	0.04	0.344668	-0.568454	0.000149	0.326924
Brazil Mixed	A/Berlin/INS362/2009	5	0.09	0.14,0.10,0.07,0.05,0.04	1757.11,5374.68,542.64,1421.19,904.39	0.03	0.329908	0.03635	0.000139	0.279681
Cameroon Beti	A/Berlin/INS362/2009	11	0.2	0.32,0.10,0.08,0.06,0.05,0.05,0.04,0.03,0.03,0.02,0.02	5162.73,591.94,2266.07,146.46,1139.14,223.76,38.65,138.32,152.56,65.09,75.26	0.12	0.629208	-0.11044	0.000246	0.594258
China Canton Han	A/Berlin/INS362/2009	6	0.32	0.46,0.10,0.06,0.05,0.04,0.03	6372.74,2414.12,946.36,190.96,62.72,13.10	0.18	0.556035	-0.588378	0.002613	0.963416
China Guangzhou	A/Berlin/INS362/2009	5	0.43	0.55,0.10,0.09,0.06,0.05	7269.96,1768.52,295.01,520.57,145.95	0.21	0.48755	-1.02671	0.326053	1.27729
China Guizhou Province Bouyei	A/Berlin/INS362/2009	1	0.42	0.42	10000	0	0	-1	0.395442	1.27239
China Guizhou Province Shui	A/Berlin/INS362/2009	1	0.75	0.75	10000	0	0	-1	0.854611	2.25628
China Inner Mongolia Region	A/Berlin/INS362/2009	3	0.14	0.16,0.06,0.05	7919.21,1310.98,769.82	0.04	0.313697	-1.4473	0.00017	0.41028
China North Han	A/Berlin/INS362/2009	3	0.21	0.23,0.10,0.06	9176.47,239.65,583.88	0.04	0.204563	-3.13954	0.000281	0.644176
China Qinghai Province Hui	A/Berlin/INS362/2009	3	0.14	0.17,0.06,0.05	7370.20,1151.24,1478.56	0.05	0.372401	-1.08464	0.000173	0.421686
China South Han	A/Berlin/INS362/2009	4	0.26	0.27,0.06,0.05,0.04	9529.98,252.60,193.45,23.98	0.05	0.176152	-4.28485	0.000444	0.774841
China Southwest Dai	A/Berlin/INS362/2009	2	8.68	10.78,0.10	8035.26,1964.74	4.24	0.488851	-1.52762	0.84721	26.0443
China Tibet Region Tibetan	A/Berlin/INS362/2009	4	0.19	0.29,0.11,0.06,0.05	5159.79,2592.70,1880.51,367.00	0.1	0.552186	-0.143054	0.000231	0.567022
China Yunnan Province Bulang	A/Berlin/INS362/2009	2	1.51	1.52,0.06	9952.87,47.13	0.1	0.066181	-14.4835	0.98494	4.54495
China Yunnan Province Han	A/Berlin/INS362/2009	5	0.44	0.46,0.09,0.06,0.05,0.05	9463.50,396.91,53.82,38.68,47.09	0.09	0.196234	-3.9704	0.42176	1.31479
China Yunnan Province Hani pop 2	A/Berlin/INS362/2009	5	1.97	2.87,0.10,0.09,0.06,0.05	6752.73,1502.99,1435.90,43.41,264.97	1.3	0.661457	-0.748877	0.73279	5.91219
China Yunnan Province Lisu	A/Berlin/INS362/2009	2	0.53	0.53,0.06	9953.84,46.16	0.03	0.060725	-14.6423	0.627477	1.57748
China Yunnan Province Nu	A/Berlin/INS362/2009	3	0.8	0.92,0.10,0.06	8529.78,1290.04,180.18	0.29	0.364563	-1.99554	0.787011	2.40766
Czech Republic	A/Berlin/INS362/2009	9	0.12	0.18,0.10,0.09,0.07,0.06,0.05,0.05,0.04,0.04	4468.39,1331.61,1392.26,314.84,748.39,1209.03,251.61,167.74,116.13	0.05	0.447908	-0.036138	0.000156	0.359084
Germany DKMS - China minority	A/Berlin/INS362/2009	3	0.2	0.23,0.06,0.04	8432.51,1342.53,224.96	0.06	0.314939	-1.89641	0.000249	0.598467
Germany DKMS - Italy minority	A/Berlin/INS362/2009	11	0.12	0.18,0.10,0.09,0.07,0.06,0.05,0.05,0.04,0.04,0.04,0.03	4861.11,1118.66,1340.58,223.43,469.50,1422.10,241.55,167.57,58.88,87.56,9.06	0.06	0.44881	-0.158699	0.000159	0.371224
Germany DKMS - Portugal minority	A/Berlin/INS362/2009	9	0.11	0.15,0.10,0.09,0.07,0.06,0.05,0.05,0.04,0.04	4108.72,1630.74,1844.92,402.60,550.36,950.25,281.96,173.51,56.93	0.04	0.358084	-0.126671	0.000147	0.318859
Germany DKMS - Spain minority	A/Berlin/INS362/2009	9	0.14	0.73,0.13,0.10,0.09,0.07,0.06,0.05,0.05,0.04	594.21,3331.64,2342.98,1467.75,435.08,565.43,787.20,306.42,169.29	0.15	1.11821	3.50761	0.000168	0.40592
Germany DKMS - Turkey minority	A/Berlin/INS362/2009	9	0.14	0.19,0.10,0.09,0.06,0.05,0.05,0.04,0.04,0.03	5615.54,350.12,1429.86,286.88,1981.03,101.65,101.65,74.54,58.73	0.06	0.468742	-0.35474	0.000171	0.415584
Israel Arab Druze	A/Berlin/INS362/2009	6	0.15	0.18,0.10,0.09,0.07,0.05,0.04	6729.90,1860.89,207.77,108.40,849.14,243.90	0.05	0.320602	-0.998556	0.000177	0.435922
Italy pop 5	A/Berlin/INS362/2009	9	0.09	0.14,0.10,0.09,0.07,0.06,0.05,0.05,0.04,0.03	3819.27,539.93,1059.96,65.36,468.88,3276.50,235.86,264.28,269.96	0.04	0.445753	0.171611	0.000138	0.273357
Japan Central	A/Berlin/INS362/2009	3	0.09	0.12,0.08,0.05	3809.85,3394.12,2796.04	0.03	0.326839	-0.065721	0.000137	0.270098
Japan pop 3	A/Berlin/INS362/2009	3	0.26	0.33,0.08,0.05	7397.55,1781.53,820.92	0.11	0.427497	-1.10959	0.000485	0.794188
Japan pop 5	A/Berlin/INS362/2009	3	0.33	0.40,0.09,0.05	7599.85,1810.57,589.58	0.14	0.429803	-1.22635	0.003956	0.977055
Kenya	A/Berlin/INS362/2009	8	0.06	0.12,0.06,0.04,0.03,0.02,0.02,0.02,0.02	2748.89,2986.63,1961.37,668.65,624.07,163.45,341.75,505.20	0.04	0.588152	0.616876	0.000122	0.183498
Kenya Luo	A/Berlin/INS362/2009	9	0.1	0.18,0.10,0.09,0.06,0.04,0.03,0.02,0.02,0.02	4481.84,352.56,58.76,1602.56,491.45,694.44,1591.88,512.82,213.68	0.07	0.695765	0.068987	0.000145	0.310051
Kenya Nandi	A/Berlin/INS362/2009	15	0.09	0.18,0.10,0.07,0.06,0.05,0.05,0.04,0.04,0.03,0.03,0.02,0.02,0.02,0.02,0.02	2669.26,1473.45,194.84,433.51,1838.77,199.71,82.81,401.85,121.77,567.46,26.79,1220.17,70.63,562.59,136.39	0.06	0.713819	0.602378	0.000135	0.257552
Mali Bandiagara	A/Berlin/INS362/2009	17	0.32	1.19,0.12,0.08,0.06,0.05,0.04,0.03,0.03,0.03,0.03,0.02,0.02,0.02,0.02,0.02,0.02,0.01	2351.12,855.84,1653.11,1363.49,841.20,268.47,976.24,65.08,470.22,235.93,144.81,198.50,353.08,43.93,45.56,113.90,19.52	0.48	1.48187	1.23897	0.002935	0.970428
Mexico City Mestizo pop 2	A/Berlin/INS362/2009	5	0.12	0.17,0.10,0.08,0.05,0.04	5051.48,1145.43,862.29,2580.44,360.36	0.05	0.448779	-0.225781	0.000157	0.362629
Mexico Oaxaca Mixtec	A/Berlin/INS362/2009	3	0.11	0.26,0.09,0.05	2356.98,4011.09,3631.93	0.08	0.722381	1.13119	0.000153	0.344631
Poland	A/Berlin/INS362/2009	9	0.16	0.47,0.14,0.10,0.09,0.07,0.06,0.05,0.05,0.04	1714.92,1867.11,2659.61,1618.41,1052.34,237.56,410.17,304.38,135.49	0.14	0.893233	1.60931	0.000194	0.483519
Russia Tuva pop 2	A/Berlin/INS362/2009	3	0.58	1.27,0.10,0.05	4156.48,4260.39,1583.13	0.58	1.00359	0.339699	0.367688	1.73775
Senegal Niokholo Mandenka	A/Berlin/INS362/2009	14	0.08	0.51,0.17,0.13,0.10,0.08,0.06,0.05,0.05,0.03,0.03,0.03,0.02,0.02,0.02	445.86,191.08,111.46,429.94,3829.62,636.94,501.59,1114.65,278.66,589.17,246.82,127.39,1234.08,262.74	0.1	1.17744	3.73838	0.000133	0.245507
Singapore Riau Malay	A/Berlin/INS362/2009	2	0.85	1.11,0.09	7505.59,2494.41	0.44	0.516971	-1.1584	0.726728	2.55536
South Korea pop 3	A/Berlin/INS362/2009	5	0.12	0.16,0.09,0.06,0.05,0.04	5962.22,525.38,2195.99,855.96,460.45	0.05	0.431608	-0.461883	0.000156	0.359574
Taiwan Han Chinese	A/Berlin/INS362/2009	5	0.56	0.78,0.10,0.06,0.05,0.04	6788.02,2569.84,495.51,118.82,27.81	0.32	0.576861	-0.768805	0.519265	1.67393
Taiwan pop 2	A/Berlin/INS362/2009	7	0.33	0.45,0.10,0.06,0.04,0.04,0.04,0.03	6767.57,1992.58,1081.49,49.11,89.21,8.02,12.03	0.17	0.519649	-0.774826	0.006507	0.988759
USA African American	A/Berlin/INS362/2009	14	0.16	0.61,0.12,0.10,0.08,0.06,0.05,0.05,0.04,0.04,0.03,0.02,0.02,0.02,0.02	1711.96,1775.36,1431.16,733.70,715.58,806.16,253.62,54.35,163.04,670.29,833.33,443.84,45.29,362.32	0.21	1.28987	1.64505	0.000193	0.481536
USA African American pop 3	A/Berlin/INS362/2009	15	0.28	1.35,0.35,0.12,0.10,0.08,0.06,0.05,0.05,0.04,0.03,0.03,0.03,0.02,0.02,0.02	1472.95,561.12,2224.45,1102.20,681.36,831.66,1042.08,210.42,370.74,480.96,180.36,180.36,340.68,110.22,210.42	0.45	1.62102	1.89455	0.000597	0.833372
USA African American pop 4	A/Berlin/INS362/2009	15	0.24	1.32,0.36,0.12,0.10,0.08,0.06,0.05,0.05,0.04,0.03,0.03,0.02,0.02,0.02,0.02	1223.18,482.83,2435.62,1287.55,579.40,708.15,890.56,257.51,493.56,311.16,150.21,611.59,214.59,32.19,321.89	0.41	1.70128	2.18864	0.000358	0.721102
USA Alaska Yupik	A/Berlin/INS362/2009	8	0.85	1.20,0.14,0.11,0.09,0.07,0.05,0.04,0.04	6828.60,195.59,747.26,1740.16,315.53,163.37,6.04,3.45	0.52	0.608634	-0.787565	0.675707	2.54003
USA Arizona Gila River Amerindian	A/Berlin/INS362/2009	5	0.3	1.54,0.13,0.09,0.05,0.04	1472.74,2908.42,2171.97,3058.70,388.18	0.52	1.71527	1.97508	0.001007	0.902362
USA Asian	A/Berlin/INS362/2009	2	0.06	0.06,0.05	5924.89,4075.11	0.01	0.149197	-0.376499	0.000121	0.17302
USA Asian pop 2	A/Berlin/INS362/2009	3	0.81	1.21,0.10,0.05	6423.98,3126.34,449.68	0.54	0.662772	-0.595007	0.63458	2.42695
USA Hispanic	A/Berlin/INS362/2009	8	0.09	0.13,0.10,0.09,0.07,0.06,0.05,0.05,0.04	3442.87,1755.04,858.85,216.58,201.64,2658.70,470.50,395.82	0.04	0.38848	-0.060135	0.000137	0.270774
USA Hispanic pop 2	A/Berlin/INS362/2009	6	0.09	0.14,0.10,0.08,0.05,0.05,0.04	3646.62,1522.56,1353.38,2669.17,413.53,394.74	0.04	0.396319	-0.018477	0.000139	0.281484
USA Mexican American Mestizo	A/Berlin/INS362/2009	6	0.1	0.15,0.10,0.08,0.05,0.05,0.04	3828.57,1085.71,1257.14,3114.29,371.43,342.86	0.05	0.452967	0.14297	0.000142	0.298104
USA North American Native	A/Berlin/INS362/2009	7	0.19	0.70,0.13,0.09,0.07,0.05,0.05,0.04	1765.61,1803.82,2656.05,561.78,2394.90,583.44,234.39	0.24	1.24143	1.64549	0.000232	0.569546
USA South Texas Hispanic	A/Berlin/INS362/2009	4	0.14	0.17,0.10,0.08,0.05	6751.45,1052.02,976.88,1219.65	0.05	0.329264	-1.00577	0.000171	0.415065
Uganda Kampala	A/Berlin/INS362/2009	7	0.08	0.12,0.09,0.07,0.06,0.05,0.04,0.02	3785.62,1818.18,352.78,434.19,597.01,393.49,2618.72	0.04	0.507158	-0.268897	0.000129	0.225366
Uganda Kampala pop 2	A/Berlin/INS362/2009	9	0.44	1.66,0.12,0.10,0.06,0.04,0.03,0.02,0.02,0.02	2338.96,2462.97,974.85,1343.44,416.81,788.84,1171.20,368.58,134.34	0.67	1.51937	1.24675	0.140055	1.3283
Vietnam Hanoi Kinh pop 2	A/Berlin/INS362/2009	1	0.37	0.37	10000	0	0	-1	0.21416	1.12487
Zimbabwe Harare Shona	A/Berlin/INS362/2009	7	0.18	0.27,0.06,0.04,0.03,0.02,0.02,0.02	6113.06,1091.15,241.02,1292.73,810.69,381.24,70.11	0.12	0.644144	-0.475194	0.000217	0.539202
Australia Cape York Peninsula Aborigine	A/Berlin/INS430/2010	5	0.21	0.23,0.08,0.07,0.06,0.04	8376.84,901.76,555.29,80.68,85.43	0.06	0.289904	-1.84532	0.000265	0.622463
Australia Yuendumu Aborigine	A/Berlin/INS430/2010	1	0.32	0.32	10000	0	0	-1	0.001839	0.946537
Azores Terceira Island	A/Berlin/INS430/2010	4	0.08	0.10,0.06,0.04,0.02	7326.81,859.82,1658.52,154.85	0.02	0.29061	-1.24147	0.000133	0.245662
Brazil Mixed	A/Berlin/INS430/2010	6	0.07	0.11,0.08,0.06,0.05,0.04,0.03	1757.11,5374.68,594.32,180.88,1188.63,904.39	0.02	0.327876	0.041893	0.000127	0.215171
Cameroon Beti	A/Berlin/INS430/2010	11	0.15	0.25,0.08,0.06,0.05,0.04,0.03,0.03,0.03,0.03,0.02,0.02	5185.11,750.61,1828.72,425.14,1165.58,195.28,42.72,89.50,150.53,87.47,79.33	0.1	0.631831	-0.115173	0.000186	0.463296
China Canton Han	A/Berlin/INS430/2010	6	0.18	0.20,0.06,0.05,0.04,0.03,0.03	8651.13,354.77,842.46,75.82,49.61,26.21	0.05	0.289992	-2.14729	0.000219	0.543287
China Guangzhou	A/Berlin/INS430/2010	5	0.22	0.24,0.06,0.05,0.05,0.04	9038.48,295.01,31.22,511.20,124.09	0.06	0.252396	-2.7548	0.000307	0.674062
China Guizhou Province Bouyei	A/Berlin/INS430/2010	1	0.37	0.37	10000	0	0	1	0.185627	1.10564
China Guizhou Province Shui	A/Berlin/INS430/2010	1	0.62	0.62	10000	0	0	-1	0.756015	1.86577
China Inner Mongolia Region	A/Berlin/INS430/2010	5	0.12	0.15,0.07,0.05,0.04,0.04	7126.52,792.68,1585.37,144.82,350.61	0.05	0.374113	-0.993879	0.000158	0.369103
China North Han	A/Berlin/INS430/2010	4	0.17	0.17,0.08,0.05,0.04	9307.19,104.58,291.94,296.30	0.03	0.18618	-3.46178	0.000199	0.497225
China Qinghai Province Hui	A/Berlin/INS430/2010	3	0.13	0.17,0.06,0.04	6433.41,2088.04,1478.56	0.06	0.452003	-0.630957	0.000161	0.377581
China South Han	A/Berlin/INS430/2010	7	0.7	1.01,0.09,0.06,0.05,0.05,0.04,0.03	6631.49,2713.03,185.45,177.46,223.82,44.76,23.98	0.44	0.630039	-0.691735	0.602075	2.09247
China Southwest Dai	A/Berlin/INS430/2010	1	0.42	0.42	10000	0	0	1	0.382427	1.26
China Tibet Region Tibetan	A/Berlin/INS430/2010	5	0.17	0.26,0.10,0.05,0.05,0.04	5142.72,2424.85,2027.50,155.52,249.41	0.1	0.555233	-0.143884	0.000207	0.516023
China Yunnan Province Bulang	A/Berlin/INS430/2010	1	1.31	1.31	10000	0	0	1	0.978409	3.92
China Yunnan Province Han	A/Berlin/INS430/2010	5	1.55	1.96,0.09,0.06,0.05,0.04	7828.79,1636.39,396.91,97.54,40.36	0.78	0.499581	-1.3726	0.814761	4.65527
China Yunnan Province Hani pop 2	A/Berlin/INS430/2010	6	0.68	0.89,0.10,0.09,0.06,0.05,0.04	7415.72,232.83,628.03,1394.18,90.77,238.47	0.36	0.529317	-1.10549	0.640748	2.03934
China Yunnan Province Lisu	A/Berlin/INS430/2010	4	0.52	0.54,0.08,0.05,0.05	9511.45,442.39,29.61,16.55	0.1	0.193148	-4.18592	0.596177	1.55568
China Yunnan Province Nu	A/Berlin/INS430/2010	4	0.48	0.51,0.09,0.05,0.05	9250.50,569.32,95.10,85.09	0.11	0.239059	-3.23735	0.510974	1.43624
Czech Republic	A/Berlin/INS430/2010	7	0.09	0.14,0.07,0.05,0.05,0.04,0.04,0.03	4646.45,2569.03,947.10,240.00,113.55,1034.84,449.03	0.04	0.432681	-0.078569	0.000139	0.282281
Germany DKMS - China minority	A/Berlin/INS430/2010	6	0.18	0.20,0.06,0.05,0.04,0.03,0.03	8280.12,595.07,849.06,50.80,58.06,166.91	0.06	0.332714	-1.75122	0.000214	0.532467
Germany DKMS - Italy minority	A/Berlin/INS430/2010	12	0.1	0.14,0.08,0.07,0.05,0.05,0.04,0.04,0.03,0.03,0.03,0.03,0.02	4897.34,1132.25,1304.35,419.69,270.23,64.92,1385.87,371.38,67.93,42.27,34.72,9.06	0.04	0.446583	-0.168383	0.00014	0.288098
Germany DKMS - Portugal minority	A/Berlin/INS430/2010	8	0.1	0.39,0.10,0.08,0.07,0.05,0.05,0.04,0.03	725.23,3407.89,1695.81,1797.48,818.76,315.85,845.87,393.11	0.08	0.859625	2.92739	0.000141	0.293265
Germany DKMS - Spain minority	A/Berlin/INS430/2010	8	0.1	0.39,0.10,0.08,0.07,0.05,0.05,0.04,0.03	711.02,3224.99,2412.39,1422.04,932.79,326.73,602.67,367.36	0.08	0.853167	2.99809	0.000142	0.294551
Germany DKMS - Turkey minority	A/Berlin/INS430/2010	9	0.44	1.87,0.10,0.08,0.07,0.05,0.05,0.04,0.03,0.03	2019.43,3616.44,359.16,1353.06,124.24,219.11,1978.77,216.85,112.94	0.72	1.65778	1.48109	0.119145	1.30987
Israel Arab Druze	A/Berlin/INS430/2010	7	0.11	0.14,0.08,0.06,0.05,0.04,0.04,0.03	6729.90,1906.05,162.60,108.40,90.33,758.81,243.90	0.04	0.322603	-0.994685	0.00015	0.334883
Italy pop 5	A/Berlin/INS430/2010	7	0.07	0.10,0.06,0.05,0.04,0.04,0.03,0.03	4398.98,1469.17,110.83,36.94,3242.40,457.52,284.17	0.03	0.424941	0.044176	0.000126	0.209004
Japan Central	A/Berlin/INS430/2010	3	0.08	0.12,0.06,0.04	3782.08,4250.34,1967.58	0.03	0.401905	0.29673	0.000131	0.236248
Japan pop 5	A/Berlin/INS430/2010	3	0.3	0.37,0.06,0.04	7618.87,1936.10,445.04	0.13	0.447979	-1.23373	0.0009	0.889365
Kenya	A/Berlin/INS430/2010	8	0.05	0.10,0.05,0.03,0.02,0.02,0.02,0.02,0.01	2748.89,2986.63,1961.37,668.65,624.07,401.19,104.01,505.20	0.03	0.604451	0.664808	0.000119	0.159673
Kenya Luo	A/Berlin/INS430/2010	12	0.08	0.14,0.07,0.05,0.05,0.04,0.03,0.03,0.02,0.02,0.02,0.02,0.01	4818.38,74.79,373.93,1153.85,74.79,480.77,635.68,64.10,1591.88,176.28,341.88,213.68	0.05	0.659192	-0.01016	0.000133	0.249116
Kenya Nandi	A/Berlin/INS430/2010	18	0.07	0.15,0.09,0.07,0.05,0.05,0.04,0.03,0.03,0.03,0.03,0.02,0.02,0.02,0.02,0.02,0.02,0.02,0.01	2657.09,1361.42,319.05,406.72,1831.47,289.82,282.51,163.18,104.72,448.12,94.98,34.10,1237.21,70.63,133.95,382.37,46.27,136.39	0.05	0.705328	0.602316	0.000128	0.219852
Mali Bandiagara	A/Berlin/INS430/2010	18	0.28	1.04,0.10,0.08,0.06,0.05,0.04,0.04,0.03,0.03,0.03,0.03,0.03,0.02,0.02,0.02,0.02,0.01,0.01	2351.12,852.59,200.13,1348.84,1488.77,798.89,45.56,245.69,50.44,53.69,577.61,824.93,52.07,367.72,162.71,400.26,65.08,113.90	0.42	1.50489	1.24108	0.000635	0.843348
Mexico City Mestizo pop 2	A/Berlin/INS430/2010	6	0.09	0.13,0.08,0.06,0.05,0.04,0.03	5096.53,1119.69,746.46,398.97,2277.99,360.36	0.04	0.448413	-0.234394	0.000139	0.279583
Mexico Oaxaca Mixtec	A/Berlin/INS430/2010	3	0.09	0.20,0.06,0.04	2356.98,4011.09,3631.93	0.06	0.735978	1.14145	0.000136	0.263416
Poland	A/Berlin/INS430/2010	5	0.12	0.27,0.10,0.07,0.05,0.04	2308.83,1273.20,4324.42,1495.92,597.62	0.09	0.724481	1.16094	0.000155	0.352978
Russia Tuva pop 2	A/Berlin/INS430/2010	5	0.44	0.95,0.09,0.07,0.05,0.04	4156.48,2720.05,1540.34,892.42,690.71	0.43	0.986194	0.337866	0.226744	1.31591
Senegal Niokholo Mandenka	A/Berlin/INS430/2010	16	0.07	0.40,0.15,0.11,0.08,0.06,0.05,0.04,0.03,0.03,0.02,0.02,0.02,0.02,0.02,0.02,0.02	445.86,191.08,95.54,605.10,3216.56,1114.65,1592.36,246.82,589.17,222.93,143.31,119.43,310.51,843.95,63.69,199.04	0.08	1.1766	3.73057	0.000124	0.1957
Singapore Riau Malay	A/Berlin/INS430/2010	1	0.23	0.23	10000	0	0	-1	0.000327	0.69424
South Korea pop 3	A/Berlin/INS430/2010	5	0.11	0.15,0.06,0.05,0.04,0.03	6056.67,2213.70,944.51,318.77,466.35	0.05	0.448857	-0.468373	0.00015	0.331384
Taiwan Han Chinese	A/Berlin/INS430/2010	6	0.39	0.52,0.09,0.06,0.05,0.04,0.03	7056.00,2124.89,178.23,551.13,61.94,27.81	0.2	0.520683	-0.909161	0.219878	1.1713
Taiwan pop 2	A/Berlin/INS430/2010	7	0.24	0.31,0.09,0.06,0.05,0.05,0.04,0.03	7187.53,1466.37,106.24,151.35,880.02,50.12,158.36	0.11	0.453535	-1.00648	0.000364	0.725752
Thailand	A/Berlin/INS430/2010	1	0.28	0.28	10000	0	0	1	0.000597	0.83279
USA African American	A/Berlin/INS430/2010	13	0.13	0.46,0.09,0.08,0.06,0.05,0.04,0.04,0.03,0.03,0.02,0.02,0.02,0.02	1784.42,1748.19,1449.28,670.29,797.10,208.33,760.87,117.75,760.87,960.14,380.43,181.16,181.16	0.16	1.24396	1.58089	0.000161	0.378617
USA African American pop 3	A/Berlin/INS430/2010	19	0.26	1.35,0.28,0.15,0.09,0.07,0.06,0.05,0.05,0.04,0.04,0.03,0.03,0.03,0.03,0.02,0.02,0.02,0.02,0.01	1472.95,551.10,80.16,2314.63,971.94,541.08,220.44,821.64,971.94,150.30,400.80,190.38,240.48,220.44,50.10,470.94,120.24,140.28,70.14	0.45	1.73918	1.93004	0.000463	0.784627
USA African American pop 4	A/Berlin/INS430/2010	15	0.22	1.32,0.26,0.09,0.07,0.05,0.04,0.04,0.03,0.03,0.03,0.02,0.02,0.02,0.02,0.01	1223.18,515.02,2714.59,1480.69,847.64,890.56,171.67,246.78,203.86,364.81,64.38,740.34,214.59,214.59,107.30	0.41	1.8417	2.23822	0.000304	0.671882
USA Alaska Yupik	A/Berlin/INS430/2010	8	0.83	1.18,0.12,0.09,0.06,0.05,0.04,0.04,0.03	6828.60,798.17,288.20,1598.64,303.45,134.90,44.58,3.45	0.51	0.616789	-0.788687	0.662676	2.48422
USA Arizona Gila River Amerindian	A/Berlin/INS430/2010	6	0.25	1.26,0.10,0.08,0.06,0.05,0.04	1501.20,2879.95,802.60,1232.77,228.84,3354.64	0.43	1.73329	1.94592	0.000378	0.736259
USA Asian	A/Berlin/INS430/2010	3	0.05	0.07,0.05,0.04	2219.73,5498.88,2281.39	0.01	0.203015	0.47156	0.000117	0.147099
USA Asian pop 2	A/Berlin/INS430/2010	3	0.25	0.28,0.06,0.04	8629.55,920.77,449.68	0.07	0.304373	-2.11992	0.000381	0.738039
USA Hispanic	A/Berlin/INS430/2010	7	0.07	0.10,0.08,0.07,0.05,0.05,0.04,0.03	3442.87,1926.81,739.36,365.94,74.68,2598.95,851.38	0.03	0.386726	-0.071961	0.000126	0.209129
USA Hispanic pop 2	A/Berlin/INS430/2010	5	0.07	0.11,0.07,0.05,0.04,0.03	3646.62,2650.38,526.32,2387.22,789.47	0.03	0.393471	-0.028095	0.000128	0.217211
USA Mexican American Mestizo	A/Berlin/INS430/2010	3	0.07	0.10,0.06,0.04	4957.14,1657.14,3385.71	0.03	0.408327	-0.150924	0.000129	0.224689
USA North American Native	A/Berlin/INS430/2010	10	0.17	0.63,0.13,0.10,0.08,0.06,0.05,0.05,0.04,0.03,0.03	1765.61,533.76,1270.06,1481.53,1319.75,970.70,477.71,1389.81,554.14,236.94	0.22	1.30389	1.64883	0.0002	0.500843
USA South Texas Hispanic	A/Berlin/INS430/2010	4	0.11	0.13,0.07,0.05,0.04	6751.45,1930.64,196.53,1121.39	0.03	0.326012	-1.00082	0.000147	0.320402
Uganda Kampala	A/Berlin/INS430/2010	7	0.06	0.09,0.07,0.06,0.05,0.04,0.03,0.02	3785.62,1818.18,407.06,515.60,624.15,230.66,2618.72	0.03	0.477636	-0.279337	0.000122	0.177666
Uganda Kampala pop 2	A/Berlin/INS430/2010	15	0.41	1.54,0.10,0.08,0.07,0.05,0.05,0.04,0.03,0.03,0.03,0.02,0.02,0.02,0.02,0.01	2338.96,2790.22,403.03,248.02,241.13,1054.08,51.67,358.25,51.67,747.50,48.23,1129.87,134.34,268.69,134.34	0.63	1.54806	1.24974	0.10016	1.2162
Vietnam Hanoi Kinh pop 2	A/Berlin/INS430/2010	1	0.34	0.34	10000	0	0	1	0.069272	1.03488
Zimbabwe Harare Shona	A/Berlin/INS430/2010	8	0.15	0.23,0.05,0.03,0.03,0.02,0.02,0.02,0.01	6113.06,1091.15,241.02,1292.73,810.69,48.20,333.04,70.11	0.1	0.642724	-0.471451	0.000186	0.46353
Australia Cape York Peninsula Aborigine	A/Bethesda/NIH107-D31/2009	5	0.21	0.23,0.08,0.07,0.05,0.04	8376.84,901.76,635.98,56.95,28.48	0.06	0.289834	-1.84393	0.000265	0.622469
Australia Yuendumu Aborigine	A/Bethesda/NIH107-D31/2009	1	0.32	0.32	10000	0	0	-1	0.001839	0.946537
Azores Terceira Island	A/Bethesda/NIH107-D31/2009	6	0.08	0.11,0.07,0.05,0.04,0.04,0.02	4873.68,2881.01,362.67,1336.59,391.20,154.85	0.03	0.330003	-0.546049	0.000134	0.253632
Brazil Mixed	A/Bethesda/NIH107-D31/2009	6	0.07	0.11,0.08,0.06,0.05,0.04,0.04	1757.11,5374.68,594.32,180.88,1188.63,904.39	0.02	0.317022	0.112125	0.000128	0.216491
Cameroon Beti	A/Bethesda/NIH107-D31/2009	10	0.15	0.24,0.07,0.05,0.04,0.04,0.03,0.03,0.02,0.02,0.02	5266.48,2754.27,166.80,1167.62,174.94,164.77,138.32,26.44,65.09,75.26	0.09	0.602351	-0.155926	0.000186	0.461336
China Canton Han	A/Bethesda/NIH107-D31/2009	6	0.18	0.20,0.07,0.05,0.05,0.03,0.03	8642.70,144.15,219.04,918.28,49.61,26.21	0.05	0.289042	-2.14426	0.000219	0.544169
China Guangzhou	A/Bethesda/NIH107-D31/2009	4	0.22	0.24,0.07,0.05,0.04	9038.48,295.01,31.22,635.29	0.06	0.249325	-2.76349	0.000307	0.674732
China Guizhou Province Bouyei	A/Bethesda/NIH107-D31/2009	1	0.37	0.37	10000	0	0	1	0.185627	1.10564
China Guizhou Province Shui	A/Bethesda/NIH107-D31/2009	1	0.64	0.64	10000	0	0	1	0.771002	1.91172
China Inner Mongolia Region	A/Bethesda/NIH107-D31/2009	4	0.12	0.15,0.07,0.05,0.04	7126.52,838.41,1539.63,495.43	0.05	0.370453	-1.00084	0.000159	0.369875
China North Han	A/Bethesda/NIH107-D31/2009	4	0.17	0.17,0.08,0.05,0.04	9307.19,108.93,287.58,296.30	0.03	0.185897	-3.46107	0.000199	0.49726
China Qinghai Province Hui	A/Bethesda/NIH107-D31/2009	3	0.12	0.14,0.05,0.04	7370.20,1106.09,1523.70	0.04	0.364656	-1.09691	0.000155	0.353874
China South Han	A/Bethesda/NIH107-D31/2009	6	0.7	1.01,0.09,0.05,0.05,0.04,0.03	6631.49,2898.48,177.46,223.82,44.76,23.98	0.44	0.629827	-0.691573	0.602271	2.09267
China Southwest Dai	A/Bethesda/NIH107-D31/2009	1	0.42	0.42	10000	0	0	-1	0.386776	1.2641
China Tibet Region Tibetan	A/Bethesda/NIH107-D31/2009	4	0.17	0.26,0.10,0.05,0.04	5142.72,2609.77,1860.60,386.91	0.1	0.554097	-0.137409	0.000207	0.516164
China Yunnan Province Bulang	A/Bethesda/NIH107-D31/2009	1	1.31	1.31	10000	0	0	1	0.978409	3.92
China Yunnan Province Han	A/Bethesda/NIH107-D31/2009	4	1.55	1.96,0.08,0.05,0.04	7828.79,2029.94,100.91,40.36	0.77	0.499272	-1.37251	0.81523	4.65585
China Yunnan Province Hani pop 2	A/Bethesda/NIH107-D31/2009	6	0.68	0.89,0.10,0.09,0.07,0.05,0.04	7415.72,232.83,625.21,1397.00,90.77,238.47	0.36	0.525872	-1.10521	0.643727	2.04248
China Yunnan Province Lisu	A/Bethesda/NIH107-D31/2009	4	0.52	0.54,0.08,0.05,0.05	9511.45,442.39,29.61,16.55	0.1	0.193148	-4.18592	0.596177	1.55568
China Yunnan Province Nu	A/Bethesda/NIH107-D31/2009	4	0.48	0.51,0.09,0.05,0.05	9250.50,569.32,95.10,85.09	0.11	0.239059	-3.23735	0.510974	1.43624
Czech Republic	A/Bethesda/NIH107-D31/2009	8	0.09	0.14,0.08,0.07,0.05,0.05,0.04,0.04,0.03	4646.45,1452.90,1170.32,892.90,272.26,1110.97,338.06,116.13	0.04	0.422932	-0.079297	0.00014	0.284323
Germany DKMS - China minority	A/Bethesda/NIH107-D31/2009	6	0.18	0.21,0.07,0.05,0.05,0.03,0.03	8251.09,188.68,435.41,899.85,58.06,166.91	0.06	0.333756	-1.73196	0.000215	0.534991
Germany DKMS - Italy minority	A/Bethesda/NIH107-D31/2009	11	0.1	0.14,0.08,0.07,0.06,0.05,0.04,0.04,0.03,0.03,0.03,0.02	4897.34,1132.25,1304.35,419.69,277.78,1434.18,215.88,163.04,69.44,76.99,9.06	0.04	0.434525	-0.165564	0.000141	0.290425
Germany DKMS - Portugal minority	A/Bethesda/NIH107-D31/2009	11	0.1	0.39,0.10,0.08,0.07,0.06,0.05,0.05,0.04,0.04,0.03,0.03	725.23,3407.89,1695.81,1763.59,50.16,802.49,193.85,958.38,172.16,173.51,56.93	0.08	0.854557	2.94327	0.000142	0.294252
Germany DKMS - Spain minority	A/Bethesda/NIH107-D31/2009	10	0.1	0.39,0.10,0.08,0.07,0.06,0.05,0.05,0.04,0.04,0.03	711.02,3224.99,2412.39,1389.88,50.79,914.17,204.84,722.87,203.15,165.90	0.08	0.849382	3.01115	0.000142	0.295283
Germany DKMS - Turkey minority	A/Bethesda/NIH107-D31/2009	9	0.44	1.87,0.10,0.07,0.06,0.05,0.05,0.04,0.04,0.03	2019.43,3623.22,1703.19,49.70,214.59,76.80,1981.03,198.78,133.27	0.72	1.65132	1.48157	0.120966	1.31376
Israel Arab Druze	A/Bethesda/NIH107-D31/2009	5	0.11	0.14,0.08,0.05,0.04,0.04	6729.90,2068.65,135.50,822.04,243.90	0.04	0.316165	-0.979386	0.000151	0.335915
Italy pop 5	A/Bethesda/NIH107-D31/2009	7	0.07	0.11,0.07,0.05,0.05,0.04,0.04,0.03	3822.11,1599.89,446.15,122.19,3265.13,460.36,284.17	0.03	0.420218	0.146988	0.000127	0.214879
Japan Central	A/Bethesda/NIH107-D31/2009	3	0.08	0.12,0.07,0.05	3478.16,3296.56,3225.27	0.03	0.386321	0.278814	0.000132	0.244704
Japan pop 3	A/Bethesda/NIH107-D31/2009	4	0.26	0.33,0.07,0.06,0.04	7251.20,1784.19,395.16,569.45	0.12	0.461598	-1.01989	0.000426	0.765324
Japan pop 5	A/Bethesda/NIH107-D31/2009	4	0.31	0.39,0.07,0.06,0.04	7531.38,1768.73,254.85,445.04	0.14	0.450566	-1.18049	0.001214	0.918328
Kenya	A/Bethesda/NIH107-D31/2009	8	0.05	0.10,0.05,0.03,0.02,0.02,0.02,0.02,0.01	2748.89,2986.63,1961.37,668.65,624.07,401.19,104.01,505.20	0.03	0.604451	0.664808	0.000119	0.159673
Kenya Luo	A/Bethesda/NIH107-D31/2009	11	0.08	0.14,0.05,0.05,0.04,0.03,0.03,0.02,0.02,0.02,0.02,0.01	4855.77,411.32,1153.85,74.79,486.11,630.34,64.10,1591.88,176.28,341.88,213.68	0.05	0.656782	-0.019878	0.000133	0.248762
Kenya Nandi	A/Bethesda/NIH107-D31/2009	17	0.07	0.15,0.09,0.07,0.05,0.05,0.04,0.04,0.03,0.03,0.03,0.02,0.02,0.02,0.02,0.02,0.02,0.01	2657.09,1361.42,319.05,406.72,1831.47,172.92,116.90,282.51,241.11,474.91,141.26,1225.04,70.63,133.95,355.58,73.06,136.39	0.05	0.704274	0.60115	0.000128	0.220043
Mali Bandiagara	A/Bethesda/NIH107-D31/2009	18	0.28	1.04,0.10,0.07,0.05,0.04,0.04,0.03,0.03,0.03,0.03,0.02,0.02,0.02,0.02,0.02,0.02,0.01,0.01	2351.12,894.89,1614.06,1378.13,802.15,45.56,245.69,69.96,907.91,528.80,50.44,183.86,183.86,164.33,11.39,388.87,60.20,118.78	0.42	1.49584	1.24022	0.000651	0.847115
Mexico City Mestizo pop 2	A/Bethesda/NIH107-D31/2009	5	0.09	0.13,0.07,0.06,0.04,0.04	5096.53,1866.15,341.06,2335.91,360.36	0.04	0.429745	-0.245783	0.00014	0.283224
Mexico Oaxaca Mixtec	A/Bethesda/NIH107-D31/2009	3	0.09	0.20,0.07,0.04	2356.98,4011.09,3631.93	0.06	0.687783	1.09412	0.000138	0.274625
Poland	A/Bethesda/NIH107-D31/2009	6	0.12	0.27,0.10,0.07,0.06,0.04,0.04	2308.83,1273.20,4324.42,1215.66,573.50,304.38	0.09	0.721812	1.16443	0.000155	0.353612
Russia Tuva pop 2	A/Bethesda/NIH107-D31/2009	4	0.44	0.95,0.09,0.07,0.04	4156.48,2720.05,1687.04,1436.43	0.43	0.983456	0.338134	0.228393	1.31786
Senegal Niokholo Mandenka	A/Bethesda/NIH107-D31/2009	16	0.07	0.40,0.15,0.11,0.08,0.07,0.06,0.05,0.04,0.04,0.03,0.03,0.02,0.02,0.02,0.02,0.02	445.86,191.08,95.54,589.17,3081.21,732.48,509.55,1433.12,183.12,262.74,589.17,222.93,270.70,1130.57,55.73,207.01	0.08	1.12312	3.64966	0.000126	0.204457
Singapore Riau Malay	A/Bethesda/NIH107-D31/2009	1	0.24	0.24	10000	0	0	1	0.00035	0.714696
South Korea pop 3	A/Bethesda/NIH107-D31/2009	5	0.12	0.17,0.08,0.05,0.05,0.03	5306.97,1174.73,1788.67,1263.28,466.35	0.06	0.493439	-0.216519	0.000153	0.346992
Taiwan Han Chinese	A/Bethesda/NIH107-D31/2009	4	0.39	0.52,0.08,0.05,0.03	7056.00,2301.86,614.33,27.81	0.2	0.520149	-0.908597	0.220264	1.17158
Taiwan pop 2	A/Bethesda/NIH107-D31/2009	6	0.24	0.31,0.09,0.05,0.05,0.03,0.03	7187.53,1572.62,151.35,930.14,78.18,80.18	0.11	0.452932	-1.00524	0.000365	0.725941
Thailand	A/Bethesda/NIH107-D31/2009	1	0.28	0.28	10000	0	0	-1	0.000654	0.847336
USA African American	A/Bethesda/NIH107-D31/2009	12	0.13	0.46,0.09,0.07,0.05,0.04,0.04,0.03,0.03,0.03,0.02,0.02,0.02	1784.42,1748.19,2056.16,860.51,778.99,199.28,72.46,144.93,652.17,960.14,380.43,362.32	0.16	1.23883	1.58169	0.000161	0.379714
USA African American pop 3	A/Bethesda/NIH107-D31/2009	14	0.26	1.35,0.28,0.15,0.09,0.07,0.05,0.05,0.04,0.03,0.03,0.03,0.02,0.02,0.02	1472.95,551.10,80.16,2314.63,1513.03,230.46,791.58,1112.22,430.86,440.88,250.50,130.26,470.94,210.42	0.45	1.73504	1.93074	0.000466	0.786102
USA African American pop 4	A/Bethesda/NIH107-D31/2009	15	0.22	1.32,0.26,0.09,0.07,0.06,0.05,0.04,0.04,0.03,0.03,0.03,0.02,0.02,0.02,0.01	1223.18,515.02,2714.59,1362.66,193.13,708.15,954.94,193.13,225.32,268.24,354.08,96.57,869.10,214.59,107.30	0.41	1.83639	2.23819	0.000306	0.67347
USA Alaska Yupik	A/Bethesda/NIH107-D31/2009	7	0.83	1.18,0.12,0.09,0.07,0.06,0.05,0.03	6828.60,798.17,288.20,1598.35,303.74,173.44,9.49	0.51	0.61349	-0.788589	0.665887	2.48811
USA Arizona Gila River Amerindian	A/Bethesda/NIH107-D31/2009	6	0.25	1.26,0.10,0.07,0.06,0.05,0.04	1501.20,2883.13,2027.26,140.58,82.22,3365.62	0.42	1.7178	1.9468	0.000386	0.741518
USA Asian	A/Bethesda/NIH107-D31/2009	2	0.05	0.05,0.04	7718.61,2281.39	0.01	0.129435	-1.29597	0.000117	0.14841
USA Asian pop 2	A/Bethesda/NIH107-D31/2009	2	0.21	0.22,0.05	9550.32,449.68	0.04	0.169287	-4.38969	0.000267	0.625969
USA Hispanic	A/Bethesda/NIH107-D31/2009	8	0.07	0.10,0.08,0.07,0.06,0.05,0.05,0.04,0.03	3442.87,1926.81,664.68,104.56,336.07,59.75,2613.89,851.38	0.03	0.368924	-0.056096	0.000127	0.211755
USA Hispanic pop 2	A/Bethesda/NIH107-D31/2009	7	0.07	0.11,0.08,0.07,0.06,0.05,0.04,0.03	3646.62,1560.15,1090.23,432.33,93.98,2387.22,789.47	0.03	0.377027	-0.024612	0.000128	0.220175
USA Mexican American Mestizo	A/Bethesda/NIH107-D31/2009	5	0.08	0.12,0.07,0.05,0.05,0.04	3842.86,2200.00,485.71,100.00,3371.43	0.03	0.430693	0.135931	0.00013	0.233672
USA North American Native	A/Bethesda/NIH107-D31/2009	10	0.17	0.63,0.13,0.10,0.07,0.06,0.05,0.05,0.04,0.04,0.03	1765.61,533.76,1270.06,2671.34,477.71,622.93,450.96,1416.56,554.14,236.94	0.22	1.28859	1.65107	0.000202	0.50509
USA South Texas Hispanic	A/Bethesda/NIH107-D31/2009	5	0.11	0.13,0.08,0.07,0.05,0.04	6751.45,1104.05,826.59,196.53,1121.39	0.03	0.319744	-0.997427	0.000147	0.321509
Uganda Kampala	A/Bethesda/NIH107-D31/2009	7	0.06	0.09,0.07,0.06,0.05,0.04,0.04,0.02	3785.62,1818.18,407.06,474.90,542.74,352.78,2618.72	0.03	0.474742	-0.288411	0.000122	0.178082
Uganda Kampala pop 2	A/Bethesda/NIH107-D31/2009	15	0.41	1.54,0.10,0.08,0.07,0.05,0.05,0.04,0.03,0.03,0.03,0.02,0.02,0.02,0.02,0.01	2338.96,2790.22,403.03,248.02,241.13,1054.08,51.67,358.25,51.67,747.50,48.23,1129.87,134.34,268.69,134.34	0.63	1.54806	1.24974	0.10016	1.2162
Vietnam Hanoi Kinh pop 2	A/Bethesda/NIH107-D31/2009	1	0.34	0.34	10000	0	0	1	0.069272	1.03488
Zimbabwe Harare Shona	A/Bethesda/NIH107-D31/2009	8	0.15	0.23,0.05,0.03,0.03,0.02,0.02,0.02,0.01	6113.06,1091.15,241.02,1292.73,810.69,48.20,333.04,70.11	0.1	0.642724	-0.471451	0.000186	0.46353
Australia Cape York Peninsula Aborigine	A/Bishkek/03/2009	5	0.72	1.38,0.10,0.07,0.05,0.04	4878.97,3573.80,1381.11,80.68,85.43	0.64	0.896719	0.047435	0.484211	2.1519
Australia Yuendumu Aborigine	A/Bishkek/03/2009	1	0.29	0.29	10000	0	0	1	0.000817	0.878009
Azores Terceira Island	A/Bishkek/03/2009	6	0.08	0.10,0.07,0.05,0.04,0.04,0.02	4873.68,2881.01,370.82,1328.44,391.20,154.85	0.03	0.32065	-0.561659	0.000131	0.237506
Cameroon Beti	A/Bishkek/03/2009	10	0.15	0.23,0.07,0.05,0.04,0.04,0.03,0.03,0.02,0.02,0.02	5299.02,2721.72,162.73,1171.68,174.94,164.77,138.32,26.44,65.09,75.26	0.09	0.588161	-0.176323	0.000178	0.438798
China Canton Han	A/Bishkek/03/2009	4	0.18	0.19,0.05,0.04,0.03	8786.86,1061.50,75.82,75.82	0.05	0.274971	-2.32417	0.000212	0.527915
China Guangzhou	A/Bishkek/03/2009	4	0.22	0.24,0.07,0.05,0.04	9038.48,295.01,542.42,124.09	0.06	0.249153	-2.76438	0.000305	0.672244
China Guizhou Province Bouyei	A/Bishkek/03/2009	1	0.39	0.39	10000	0	0	-1	0.260988	1.15845
China Guizhou Province Shui	A/Bishkek/03/2009	1	0.61	0.61	10000	0	0	1	0.746833	1.83924
China Inner Mongolia Region	A/Bishkek/03/2009	4	0.13	0.16,0.07,0.05,0.04	7057.93,907.01,1539.63,495.43	0.05	0.380839	-0.96676	0.000162	0.38204
China North Han	A/Bishkek/03/2009	3	0.15	0.16,0.05,0.04	9411.76,291.94,296.30	0.03	0.175571	-3.7596	0.000185	0.460115
China Qinghai Province Hui	A/Bishkek/03/2009	3	0.11	0.14,0.05,0.04	7370.20,1151.24,1478.56	0.04	0.364044	-1.09121	0.00015	0.334262
China South Han	A/Bishkek/03/2009	5	0.24	0.26,0.07,0.05,0.04,0.03	9342.93,187.05,401.28,44.76,23.98	0.05	0.207014	-3.52819	0.000366	0.727114
China Southwest Dai	A/Bishkek/03/2009	1	0.45	0.45	10000	0	0	-1	0.459002	1.33821
China Tibet Region Tibetan	A/Bishkek/03/2009	4	0.13	0.15,0.05,0.04,0.04	7752.49,1860.60,137.51,249.41	0.04	0.34051	-1.32649	0.000164	0.390484
China Yunnan Province Bulang	A/Bishkek/03/2009	1	1.23	1.23	10000	0	0	1	0.972528	3.696
China Yunnan Province Han	A/Bishkek/03/2009	4	0.41	0.43,0.07,0.05,0.04	9465.19,395.22,99.23,40.36	0.08	0.200239	-3.97971	0.341556	1.23486
China Yunnan Province Hani pop 2	A/Bishkek/03/2009	6	0.63	0.83,0.09,0.07,0.05,0.04,0.04	7415.72,845.08,1409.97,90.77,125.16,113.32	0.33	0.52053	-1.1056	0.613901	1.90306
China Yunnan Province Lisu	A/Bishkek/03/2009	2	0.47	0.48,0.07	9639.47,360.53	0.08	0.165172	-4.97376	0.50461	1.40849
China Yunnan Province Nu	A/Bishkek/03/2009	2	0.37	0.38,0.05	9819.82,180.18	0.04	0.117991	-7.25078	0.209236	1.12346
Czech Republic	A/Bishkek/03/2009	8	0.19	1.01,0.15,0.09,0.07,0.05,0.04,0.04,0.03	1260.65,233.55,3156.13,2628.39,976.77,1290.32,338.06,116.13	0.31	1.64541	2.22935	0.000232	0.569794
Germany DKMS - China minority	A/Bishkek/03/2009	3	0.17	0.19,0.05,0.03	8439.77,1335.27,224.96	0.05	0.315504	-1.9049	0.000202	0.504823
Germany DKMS - Italy minority	A/Bishkek/03/2009	9	0.25	1.33,0.09,0.07,0.05,0.04,0.04,0.03,0.03,0.02	1385.87,3519.02,2421.50,659.72,1461.35,234.00,164.55,144.93,9.06	0.44	1.77823	2.08172	0.00038	0.737048
Germany DKMS - Portugal minority	A/Bishkek/03/2009	10	0.09	0.36,0.09,0.07,0.06,0.05,0.04,0.04,0.04,0.03,0.03	725.23,3407.89,1744.61,1764.95,843.16,153.18,946.18,184.36,177.58,52.87	0.08	0.844837	2.94229	0.000138	0.27303
Germany DKMS - Spain minority	A/Bishkek/03/2009	9	0.1	0.55,0.09,0.07,0.06,0.05,0.04,0.04,0.04,0.03	594.21,3341.80,2434.40,1418.66,924.33,194.68,722.87,203.15,165.90	0.11	1.14078	3.55314	0.000143	0.299042
Germany DKMS - Turkey minority	A/Bishkek/03/2009	7	0.4	1.72,0.09,0.07,0.05,0.04,0.03,0.03	2019.43,3623.22,1734.81,307.21,1990.06,192.00,133.27	0.66	1.6433	1.48154	0.091414	1.21316
Israel Arab Druze	A/Bishkek/03/2009	5	0.1	0.13,0.07,0.05,0.04,0.03	6729.90,2095.75,108.40,822.04,243.90	0.03	0.308444	-0.98592	0.000146	0.314318
Italy pop 5	A/Bishkek/03/2009	6	0.07	0.10,0.07,0.05,0.04,0.03,0.03	3822.11,1599.89,531.40,3330.49,431.94,284.17	0.03	0.405274	0.140237	0.000125	0.202004
Japan Central	A/Bishkek/03/2009	4	0.08	0.11,0.07,0.05,0.04	3478.16,3296.56,1257.69,1967.58	0.03	0.361902	0.123998	0.00013	0.233081
Japan pop 3	A/Bishkek/03/2009	4	0.24	0.30,0.07,0.05,0.04	7251.20,1784.19,395.16,569.45	0.11	0.453652	-1.02312	0.00035	0.71409
Japan pop 5	A/Bishkek/03/2009	4	0.29	0.36,0.07,0.05,0.04	7531.38,1768.73,254.85,445.04	0.13	0.443591	-1.18249	0.0007	0.8575
Kenya	A/Bishkek/03/2009	11	0.05	0.11,0.09,0.05,0.03,0.03,0.02,0.02,0.02,0.02,0.01,0.01	2005.94,742.94,2986.63,653.79,1307.58,668.65,624.07,401.19,104.01,401.19,104.01	0.03	0.613417	0.728968	0.000119	0.158579
Kenya Luo	A/Bishkek/03/2009	13	0.11	0.35,0.09,0.05,0.05,0.04,0.03,0.03,0.03,0.02,0.02,0.02,0.02,0.01	2019.23,2836.54,432.69,1132.48,74.79,154.91,336.54,625.00,64.10,1591.88,352.56,165.60,213.68	0.12	1.09777	1.30509	0.000151	0.336341
Kenya Nandi	A/Bishkek/03/2009	17	0.08	0.24,0.09,0.06,0.05,0.05,0.04,0.04,0.03,0.03,0.03,0.03,0.02,0.02,0.02,0.02,0.01,0.01	1536.78,2481.73,360.45,903.56,1327.33,124.21,131.51,233.80,241.11,68.19,455.43,141.26,1232.34,63.32,550.41,56.02,92.55	0.07	0.915308	1.44011	0.000132	0.243352
Mali Bandiagara	A/Bishkek/03/2009	15	0.28	1.04,0.09,0.07,0.05,0.04,0.04,0.03,0.03,0.03,0.02,0.02,0.02,0.02,0.01,0.01	2351.12,953.47,1555.48,1506.67,673.61,45.56,317.28,906.28,572.73,190.37,191.99,157.83,398.63,65.08,113.90	0.42	1.50163	1.24066	0.00064	0.844693
Mexico City Mestizo pop 2	A/Bishkek/03/2009	5	0.09	0.12,0.07,0.05,0.04,0.03	5096.53,1866.15,341.06,2335.91,360.36	0.04	0.416005	-0.268899	0.000136	0.266328
Mexico Oaxaca Mixtec	A/Bishkek/03/2009	3	0.09	0.19,0.07,0.04	2356.98,4011.09,3631.93	0.06	0.656359	1.04944	0.000136	0.263722
Poland	A/Bishkek/03/2009	8	0.12	0.35,0.15,0.10,0.07,0.05,0.04,0.04,0.03	1714.92,593.91,1273.20,4493.32,1057.91,269.12,293.24,304.38	0.11	0.894137	1.5716	0.000157	0.363486
Russia Tuva pop 2	A/Bishkek/03/2009	5	0.44	0.95,0.09,0.07,0.05,0.04	4156.48,2646.70,1760.39,715.16,721.27	0.43	0.985458	0.338244	0.227173	1.3164
Senegal Niokholo Mandenka	A/Bishkek/03/2009	16	0.07	0.40,0.14,0.09,0.07,0.06,0.05,0.04,0.03,0.03,0.03,0.02,0.02,0.02,0.02,0.02,0.02	445.86,191.08,684.71,3073.25,724.52,525.48,1433.12,183.12,262.74,589.17,222.93,167.20,390.13,843.95,55.73,207.01	0.08	1.12353	3.66945	0.000126	0.203894
Singapore Riau Malay	A/Bishkek/03/2009	1	0.24	0.24	10000	0	0	1	0.00036	0.722682
South Korea pop 3	A/Bishkek/03/2009	6	0.11	0.15,0.08,0.07,0.05,0.04,0.03	5920.90,82.64,484.06,2461.63,584.42,466.35	0.05	0.448505	-0.438885	0.000147	0.318392
Taiwan Han Chinese	A/Bishkek/03/2009	5	0.23	0.24,0.07,0.05,0.04,0.03	9180.89,176.97,552.40,61.94,27.81	0.05	0.232155	-3.06897	0.000317	0.684826
Taiwan pop 2	A/Bishkek/03/2009	5	0.19	0.21,0.05,0.04,0.03,0.02	8758.14,1033.38,50.12,139.32,19.04	0.05	0.286784	-2.28661	0.000227	0.559551
Thailand	A/Bishkek/03/2009	1	0.3	0.3	10000	0	0	1	0.000941	0.894194
USA African American	A/Bishkek/03/2009	14	0.13	0.51,0.11,0.09,0.07,0.05,0.04,0.04,0.03,0.03,0.03,0.03,0.02,0.02,0.02	1711.96,253.62,1820.65,1802.54,806.16,833.33,199.28,72.46,108.70,36.23,652.17,960.14,380.43,362.32	0.17	1.31998	1.66684	0.000165	0.392734
USA African American pop 3	A/Bishkek/03/2009	16	0.26	1.35,0.28,0.09,0.07,0.06,0.05,0.04,0.04,0.04,0.03,0.03,0.03,0.02,0.02,0.02,0.01	1472.95,561.12,2434.87,1302.61,230.46,160.32,791.58,981.96,160.32,80.16,741.48,280.56,490.98,100.20,140.28,70.14	0.46	1.75565	1.93308	0.00045	0.778457
USA African American pop 4	A/Bishkek/03/2009	16	0.22	1.32,0.28,0.10,0.09,0.07,0.06,0.05,0.04,0.04,0.04,0.03,0.03,0.03,0.02,0.02,0.01	1223.18,482.83,354.08,2435.62,1298.28,193.13,214.59,525.75,954.94,182.40,236.05,246.78,375.54,954.94,214.59,107.30	0.41	1.85682	2.23536	0.0003	0.667569
USA Alaska Yupik	A/Bishkek/03/2009	8	1.03	1.47,0.11,0.09,0.07,0.06,0.05,0.04,0.03	6858.52,773.43,269.51,1610.15,289.35,151.01,44.58,3.45	0.65	0.624647	-0.801894	0.703504	3.09975
USA Arizona Gila River Amerindian	A/Bishkek/03/2009	4	0.09	0.14,0.07,0.05,0.04	4384.33,2161.32,88.74,3365.62	0.04	0.48297	0.041619	0.000137	0.26748
USA Asian	A/Bishkek/03/2009	3	0.05	0.07,0.05,0.04	2219.73,5498.88,2281.39	0.01	0.239003	0.952644	0.000118	0.151722
USA Asian pop 2	A/Bishkek/03/2009	2	0.21	0.22,0.05	9550.32,449.68	0.04	0.170471	-4.38969	0.000274	0.635376
USA Hispanic	A/Bishkek/03/2009	6	0.07	0.09,0.07,0.06,0.05,0.04,0.03	3442.87,2106.05,589.99,336.07,2673.64,851.38	0.02	0.356132	-0.069452	0.000125	0.199303
USA Hispanic pop 2	A/Bishkek/03/2009	5	0.07	0.10,0.07,0.05,0.04,0.03	3646.62,2650.38,451.13,2462.41,789.47	0.03	0.364863	-0.010525	0.000126	0.206309
USA Mexican American Mestizo	A/Bishkek/03/2009	5	0.07	0.11,0.07,0.05,0.04,0.03	3842.86,2200.00,514.29,2757.14,685.71	0.03	0.416811	0.125928	0.000128	0.219618
USA North American Native	A/Bishkek/03/2009	10	0.18	0.66,0.11,0.09,0.07,0.06,0.05,0.04,0.04,0.04,0.03	1853.50,471.34,1347.77,2421.66,624.20,675.16,398.73,1416.56,481.53,309.55	0.23	1.32544	1.58986	0.000211	0.525478
USA South Texas Hispanic	A/Bishkek/03/2009	4	0.1	0.12,0.07,0.05,0.04	6751.45,1930.64,196.53,1121.39	0.03	0.315082	-0.981156	0.000143	0.299296
Uganda Kampala	A/Bishkek/03/2009	7	0.06	0.08,0.06,0.05,0.05,0.04,0.03,0.02	3962.01,1641.79,393.49,461.33,691.99,230.66,2618.72	0.03	0.464216	-0.285062	0.00012	0.166693
Uganda Kampala pop 2	A/Bishkek/03/2009	15	0.39	1.49,0.11,0.09,0.07,0.06,0.05,0.05,0.04,0.03,0.03,0.03,0.02,0.02,0.02,0.01	2338.96,341.03,2693.77,220.46,186.01,168.79,1126.42,51.67,65.45,306.58,785.39,48.23,1164.31,368.58,134.34	0.61	1.54908	1.24977	0.084201	1.17367
Vietnam Hanoi Kinh pop 2	A/Bishkek/03/2009	1	0.35	0.35	10000	0	0	-1	0.113101	1.06033
Zimbabwe Harare Shona	A/Bishkek/03/2009	8	0.27	0.56,0.09,0.05,0.03,0.03,0.02,0.02,0.02	4377.74,1735.32,1091.15,241.02,1292.73,810.69,52.59,398.77	0.26	0.935509	0.228159	0.000556	0.820645
Australia Cape York Peninsula Aborigine	A/Blagovechensk/01/2009	6	0.49	0.80,0.10,0.07,0.06,0.05,0.04	5619.36,2833.41,1390.60,71.19,56.95,28.48	0.35	0.720382	-0.251861	0.380199	1.47353
Australia Yuendumu Aborigine	A/Blagovechensk/01/2009	1	0.32	0.32	10000	0	0	-1	0.002104	0.953514
Azores Terceira Island	A/Blagovechensk/01/2009	7	0.09	0.11,0.08,0.06,0.05,0.04,0.04,0.02	4873.68,2828.04,415.65,69.27,1267.32,391.20,154.85	0.03	0.314751	-0.540951	0.000134	0.25628
Brazil Mixed	A/Blagovechensk/01/2009	4	0.07	0.11,0.07,0.05,0.04	1757.11,5917.31,1421.19,904.39	0.02	0.297021	0.234266	0.000128	0.218532
Cameroon Beti	A/Blagovechensk/01/2009	12	0.16	0.24,0.08,0.07,0.05,0.04,0.04,0.04,0.03,0.03,0.03,0.02,0.02	5299.02,2325.06,482.10,120.02,1128.97,195.28,101.71,50.85,115.95,40.68,48.82,91.54	0.09	0.573823	-0.183177	0.000188	0.469096
China Canton Han	A/Blagovechensk/01/2009	7	0.2	0.22,0.08,0.06,0.05,0.05,0.04,0.03	8642.70,144.15,366.94,694.56,77.69,61.78,12.17	0.06	0.287793	-2.14549	0.000242	0.586589
China Guangzhou	A/Blagovechensk/01/2009	4	0.23	0.25,0.06,0.05,0.04	9331.15,58.53,486.22,124.09	0.05	0.210949	-3.46908	0.000328	0.695715
China Guizhou Province Bouyei	A/Blagovechensk/01/2009	1	0.42	0.42	10000	0	0	-1	0.378067	1.25592
China Guizhou Province Shui	A/Blagovechensk/01/2009	1	0.68	0.68	10000	0	0	-1	0.805313	2.03183
China Inner Mongolia Region	A/Blagovechensk/01/2009	5	0.14	0.17,0.08,0.06,0.05,0.04	7126.52,792.68,358.23,1227.13,495.43	0.05	0.375401	-1.00012	0.00017	0.412029
China North Han	A/Blagovechensk/01/2009	5	1.5	3.50,0.10,0.08,0.06,0.05	4122.00,5254.90,39.22,370.37,213.51	1.67	1.11867	0.356614	0.485253	4.49031
China Qinghai Province Hui	A/Blagovechensk/01/2009	3	0.12	0.15,0.06,0.04	7370.20,1286.68,1343.12	0.04	0.361078	-1.09487	0.000159	0.37051
China South Han	A/Blagovechensk/01/2009	5	0.27	0.28,0.08,0.06,0.05,0.04	9344.52,185.45,228.62,217.43,23.98	0.05	0.205176	-3.53586	0.000496	0.798516
China Southwest Dai	A/Blagovechensk/01/2009	1	0.48	0.48	10000	0	0	-1	0.547428	1.44806
China Tibet Region Tibetan	A/Blagovechensk/01/2009	5	0.19	0.29,0.10,0.08,0.06,0.04	5145.57,2363.21,243.72,1934.57,312.94	0.11	0.573601	-0.121853	0.000226	0.55844
China Yunnan Province Bulang	A/Blagovechensk/01/2009	1	1.44	1.44	10000	0	0	-1	0.985745	4.312
China Yunnan Province Han	A/Blagovechensk/01/2009	3	0.39	0.40,0.06,0.05	9858.73,92.50,48.77	0.04	0.102907	-8.24652	0.281049	1.17595
China Yunnan Province Hani pop 2	A/Blagovechensk/01/2009	5	0.74	0.97,0.10,0.08,0.05,0.05	7428.68,845.08,1397.00,201.26,127.97	0.39	0.522313	-1.11291	0.678735	2.21546
China Yunnan Province Lisu	A/Blagovechensk/01/2009	2	0.49	0.51,0.07	9687.36,312.64	0.08	0.153566	-5.38342	0.557823	1.48103
China Yunnan Province Nu	A/Blagovechensk/01/2009	3	1.01	1.21,0.10,0.05	8180.68,1639.14,180.18	0.43	0.427527	-1.6499	0.812299	3.01841
Czech Republic	A/Blagovechensk/01/2009	9	0.16	0.64,0.10,0.08,0.06,0.06,0.05,0.04,0.04,0.03	1494.19,3190.97,2530.32,154.84,832.26,232.26,1110.97,338.06,116.13	0.2	1.2554	1.92243	0.000192	0.480395
Germany DKMS - China minority	A/Blagovechensk/01/2009	5	0.19	0.22,0.08,0.06,0.05,0.04	8251.09,188.68,863.57,471.70,224.96	0.06	0.328082	-1.73164	0.000234	0.572622
Germany DKMS - Italy minority	A/Blagovechensk/01/2009	9	0.19	0.77,0.10,0.08,0.06,0.05,0.04,0.04,0.03,0.03	1615.34,3292.57,2419.99,572.16,153.99,1413.04,398.55,120.77,13.59	0.26	1.36365	1.81225	0.000229	0.563922
Germany DKMS - Portugal minority	A/Blagovechensk/01/2009	7	0.11	0.47,0.10,0.07,0.06,0.06,0.04,0.04	725.23,3416.02,3451.27,79.98,813.34,1287.79,226.38	0.1	0.985191	3.0891	0.000146	0.31646
Germany DKMS - Spain minority	A/Blagovechensk/01/2009	8	0.1	0.44,0.10,0.07,0.06,0.06,0.05,0.04,0.04	711.02,3238.53,3788.73,64.33,910.78,194.68,722.87,369.05	0.09	0.914422	3.10314	0.000145	0.308326
Germany DKMS - Turkey minority	A/Blagovechensk/01/2009	9	0.52	2.27,0.10,0.08,0.07,0.06,0.05,0.04,0.04,0.03	2019.43,3623.22,1036.82,697.99,250.73,108.43,1933.59,216.85,112.94	0.88	1.69367	1.48295	0.168099	1.55946
Israel Arab Druze	A/Blagovechensk/01/2009	6	0.28	1.04,0.10,0.08,0.05,0.04,0.04	2005.42,4724.48,2095.75,108.40,822.04,243.90	0.38	1.38504	1.48795	0.000592	0.831809
Italy pop 5	A/Blagovechensk/01/2009	6	0.07	0.11,0.08,0.06,0.05,0.04,0.04	3822.11,1619.78,471.72,76.73,3267.97,741.69	0.03	0.392108	0.104697	0.000128	0.220798
Japan Central	A/Blagovechensk/01/2009	4	0.09	0.15,0.08,0.06,0.04	2502.63,4272.10,1993.10,1232.18	0.04	0.4054	0.553757	0.000136	0.26741
Japan pop 3	A/Blagovechensk/01/2009	4	0.34	0.48,0.09,0.06,0.04	6520.76,2514.64,610.70,353.91	0.19	0.565833	-0.646117	0.021606	1.00987
Japan pop 5	A/Blagovechensk/01/2009	4	0.44	0.60,0.09,0.06,0.04	6793.46,2506.66,418.41,281.48	0.25	0.564056	-0.772399	0.329419	1.30719
Kenya	A/Blagovechensk/01/2009	7	0.06	0.10,0.05,0.04,0.03,0.02,0.02,0.02	2748.89,2986.63,1961.37,668.65,624.07,505.20,505.20	0.03	0.548347	0.586597	0.00012	0.169064
Kenya Luo	A/Blagovechensk/01/2009	12	0.09	0.14,0.06,0.05,0.04,0.04,0.03,0.03,0.03,0.02,0.02,0.02,0.02	4839.74,459.40,1121.79,74.79,389.96,90.81,635.68,69.44,1586.54,165.60,352.56,213.68	0.05	0.627402	-0.036108	0.000135	0.256996
Kenya Nandi	A/Blagovechensk/01/2009	17	0.07	0.13,0.07,0.05,0.04,0.04,0.03,0.03,0.03,0.03,0.03,0.02,0.02,0.02,0.02,0.02,0.02,0.02	4018.51,387.24,2226.01,233.80,189.97,260.59,80.37,467.61,94.98,34.10,1244.52,63.32,36.53,453.00,73.06,63.32,73.06	0.05	0.609248	0.211229	0.000129	0.222074
Mali Bandiagara	A/Blagovechensk/01/2009	16	0.29	1.03,0.10,0.08,0.06,0.05,0.04,0.03,0.03,0.03,0.03,0.03,0.02,0.02,0.02,0.02,0.02	2356.00,924.18,1472.50,1555.48,737.06,328.67,885.13,100.88,478.36,50.44,183.86,115.52,232.67,314.03,86.23,178.98	0.42	1.4589	1.23653	0.000693	0.856626
Mexico City Mestizo pop 2	A/Blagovechensk/01/2009	5	0.1	0.13,0.08,0.06,0.04,0.04	5102.96,1859.72,360.36,2316.60,360.36	0.04	0.408099	-0.271276	0.00014	0.287894
Mexico Oaxaca Mixtec	A/Blagovechensk/01/2009	2	0.08	0.10,0.04	6368.07,3631.93	0.03	0.346481	-0.568907	0.000133	0.246667
Poland	A/Blagovechensk/01/2009	7	0.13	0.30,0.11,0.07,0.06,0.05,0.05,0.04	2308.83,1401.26,4196.36,1226.80,269.12,293.24,304.38	0.1	0.758134	1.17692	0.000162	0.380973
Russia Tuva pop 2	A/Blagovechensk/01/2009	6	0.44	0.95,0.10,0.08,0.06,0.05,0.04	4156.48,2720.05,1540.34,305.62,586.80,690.71	0.43	0.96934	0.33761	0.237109	1.32819
Senegal Niokholo Mandenka	A/Blagovechensk/01/2009	12	0.08	0.48,0.22,0.10,0.08,0.06,0.04,0.03,0.03,0.02,0.02,0.02,0.02	342.36,294.59,684.71,3057.32,1186.31,1703.82,859.87,374.20,366.24,867.83,63.69,199.04	0.08	1.1123	3.84718	0.00013	0.228567
Singapore Riau Malay	A/Blagovechensk/01/2009	1	0.26	0.26	10000	0	0	-1	0.000473	0.78878
South Korea pop 3	A/Blagovechensk/01/2009	7	0.12	0.16,0.08,0.06,0.05,0.04,0.04,0.03	6003.54,484.06,2048.41,678.87,312.87,29.52,442.74	0.05	0.447119	-0.464536	0.000156	0.359035
Taiwan Han Chinese	A/Blagovechensk/01/2009	6	1.58	2.59,0.10,0.06,0.06,0.05,0.04	5963.85,3392.74,45.51,93.54,414.61,89.75	1.22	0.775502	-0.392726	0.658798	4.73861
Taiwan pop 2	A/Blagovechensk/01/2009	6	0.87	1.58,0.10,0.05,0.04,0.04,0.03	5247.07,3514.08,1030.37,59.14,131.30,18.04	0.74	0.857394	-0.1003	0.548178	2.60629
Thailand	A/Blagovechensk/01/2009	1	0.32	0.32	10000	0	0	1	0.003438	0.972632
USA African American	A/Blagovechensk/01/2009	13	0.13	0.47,0.09,0.07,0.05,0.04,0.04,0.04,0.03,0.03,0.03,0.02,0.02,0.02	1784.42,1974.64,1829.71,815.22,833.33,181.16,63.41,153.99,507.25,181.16,1313.41,153.99,208.33	0.16	1.22799	1.58853	0.000165	0.393025
USA African American pop 3	A/Blagovechensk/01/2009	20	0.27	1.35,0.28,0.17,0.09,0.07,0.06,0.05,0.04,0.04,0.04,0.03,0.03,0.03,0.03,0.03,0.02,0.02,0.02,0.02,0.02	1472.95,551.10,100.20,2334.67,1472.95,821.64,470.94,741.48,140.28,410.82,350.70,90.18,190.38,50.10,120.24,390.78,80.16,70.14,70.14,70.14	0.45	1.71009	1.93203	0.000487	0.795189
USA African American pop 4	A/Blagovechensk/01/2009	19	0.23	1.32,0.27,0.09,0.07,0.06,0.05,0.04,0.04,0.04,0.03,0.03,0.03,0.03,0.03,0.02,0.02,0.02,0.02,0.02	1223.18,515.02,2746.78,1448.50,450.64,429.18,858.37,171.67,236.05,193.13,85.84,300.43,64.38,85.84,697.42,171.67,53.65,160.94,107.30	0.41	1.81389	2.23714	0.000313	0.68047
USA Alaska Yupik	A/Blagovechensk/01/2009	9	1.04	1.47,0.13,0.10,0.08,0.07,0.06,0.05,0.04,0.04	6857.36,775.45,282.16,1598.35,287.63,26.17,125.69,37.68,9.49	0.64	0.617267	-0.801853	0.711509	3.11051
USA Arizona Gila River Amerindian	A/Blagovechensk/01/2009	4	0.09	0.12,0.07,0.06,0.04	6400.78,151.39,96.21,3351.62	0.03	0.377825	-0.604045	0.000137	0.272677
USA Asian	A/Blagovechensk/01/2009	2	0.05	0.07,0.05	4288.12,5711.88	0.01	0.180649	0.287732	0.00012	0.16485
USA Asian pop 2	A/Blagovechensk/01/2009	3	0.23	0.24,0.06,0.05	9550.32,107.07,342.61	0.04	0.16987	-4.3918	0.00033	0.696994
USA Hispanic	A/Blagovechensk/01/2009	7	0.07	0.10,0.08,0.06,0.06,0.05,0.04,0.04	3442.87,2591.49,119.49,321.14,59.75,2613.89,851.38	0.02	0.344513	-0.069338	0.000128	0.21613
USA Hispanic pop 2	A/Blagovechensk/01/2009	4	0.07	0.11,0.07,0.05,0.04	3646.62,2894.74,2669.17,789.47	0.03	0.3529	-0.01954	0.000129	0.224763
USA Mexican American Mestizo	A/Blagovechensk/01/2009	6	0.08	0.12,0.08,0.06,0.05,0.04,0.04	3842.86,2200.00,514.29,71.43,2685.71,685.71	0.03	0.405189	0.100901	0.000132	0.239673
USA North American Native	A/Blagovechensk/01/2009	10	0.18	0.68,0.14,0.10,0.08,0.07,0.06,0.05,0.04,0.04,0.03	1847.13,494.27,1397.45,2370.70,653.50,633.12,401.27,1411.46,556.69,234.39	0.24	1.28653	1.58726	0.000224	0.553622
USA South Texas Hispanic	A/Blagovechensk/01/2009	4	0.11	0.13,0.07,0.05,0.03	6751.45,2046.24,936.42,265.90	0.03	0.30614	-0.989093	0.000148	0.32507
Uganda Kampala	A/Blagovechensk/01/2009	6	0.06	0.08,0.06,0.05,0.04,0.04,0.02	5603.80,393.49,488.47,664.86,230.66,2618.72	0.03	0.431902	-0.517268	0.000122	0.181765
Uganda Kampala pop 2	A/Blagovechensk/01/2009	12	0.43	1.64,0.10,0.07,0.06,0.05,0.04,0.04,0.03,0.02,0.02,0.02,0.02	2338.96,3034.79,406.48,575.27,713.06,58.56,372.03,826.73,1136.76,220.46,179.13,137.79	0.67	1.55097	1.25104	0.1247	1.29121
Vietnam Hanoi Kinh pop 2	A/Blagovechensk/01/2009	1	0.39	0.39	10000	0	0	-1	0.28404	1.176
Zimbabwe Harare Shona	A/Blagovechensk/01/2009	9	0.16	0.24,0.08,0.06,0.05,0.04,0.03,0.02,0.02,0.02	6038.56,74.50,885.19,205.96,241.02,1292.73,810.69,381.24,70.11	0.1	0.630043	-0.452488	0.000194	0.485597
Australia Cape York Peninsula Aborigine	A/Blore/NIV310/2009	5	0.26	0.29,0.10,0.08,0.06,0.05	8376.84,911.25,616.99,66.45,28.48	0.07	0.289137	-1.85224	0.000445	0.775574
Australia Yuendumu Aborigine	A/Blore/NIV310/2009	1	0.4	0.4	10000	0	0	1	0.315894	1.20149
Azores Terceira Island	A/Blore/NIV310/2009	8	0.11	0.14,0.10,0.07,0.06,0.05,0.05,0.04,0.02	4873.68,2881.01,126.32,244.50,1324.37,309.70,85.57,154.85	0.04	0.346493	-0.542667	0.000148	0.326026
Brazil Mixed	A/Blore/NIV310/2009	5	0.09	0.14,0.10,0.07,0.05,0.04	1757.11,4961.24,956.07,1421.19,904.39	0.03	0.334943	0.066146	0.000139	0.278411
Cameroon Beti	A/Blore/NIV310/2009	12	0.2	0.32,0.10,0.08,0.06,0.05,0.05,0.04,0.04,0.03,0.03,0.02,0.02	5162.73,591.94,2266.07,170.87,1114.73,221.72,40.68,138.32,132.22,24.41,61.03,75.26	0.12	0.628208	-0.10951	0.000247	0.594581
China Canton Han	A/Blore/NIV310/2009	6	0.32	0.46,0.10,0.06,0.05,0.04,0.03	6372.74,2414.12,946.36,198.45,55.23,13.10	0.18	0.555869	-0.588486	0.002618	0.963494
China Guangzhou	A/Blore/NIV310/2009	6	0.43	0.55,0.10,0.09,0.06,0.06,0.05	7269.96,1768.52,295.01,7.80,512.76,145.95	0.21	0.487542	-1.0267	0.326059	1.27729
China Guizhou Province Bouyei	A/Blore/NIV310/2009	1	0.42	0.42	10000	0	0	-1	0.395442	1.27239
China Guizhou Province Shui	A/Blore/NIV310/2009	1	0.75	0.75	10000	0	0	-1	0.854611	2.25628
China Inner Mongolia Region	A/Blore/NIV310/2009	3	0.14	0.16,0.06,0.05	7919.21,1310.98,769.82	0.04	0.313697	-1.4473	0.00017	0.41028
China North Han	A/Blore/NIV310/2009	3	0.21	0.23,0.10,0.06	9176.47,239.65,583.88	0.04	0.203529	-3.1357	0.000281	0.644346
China Qinghai Province Hui	A/Blore/NIV310/2009	4	0.15	0.20,0.09,0.06,0.05	6326.19,1044.02,1151.24,1478.56	0.07	0.452392	-0.607965	0.000184	0.457081
China South Han	A/Blore/NIV310/2009	5	0.26	0.27,0.06,0.06,0.05,0.04	9529.98,51.16,201.44,193.45,23.98	0.05	0.175551	-4.29116	0.000444	0.774944
China Southwest Dai	A/Blore/NIV310/2009	2	8.68	10.78,0.10	8035.26,1964.74	4.24	0.488851	-1.52762	0.84721	26.0443
China Tibet Region Tibetan	A/Blore/NIV310/2009	4	0.19	0.29,0.11,0.06,0.05	5159.79,2592.70,1880.51,367.00	0.1	0.552186	-0.143054	0.000231	0.567022
China Yunnan Province Bulang	A/Blore/NIV310/2009	2	1.52	1.52,0.06	9952.87,47.13	0.1	0.065955	-14.4835	0.985001	4.54502
China Yunnan Province Han	A/Blore/NIV310/2009	5	0.44	0.46,0.09,0.06,0.05,0.05	9463.50,395.22,53.82,40.36,47.09	0.09	0.195799	-3.97384	0.417685	1.31027
China Yunnan Province Hani pop 2	A/Blore/NIV310/2009	5	1.97	2.87,0.10,0.09,0.06,0.05	6752.73,1502.99,1435.90,43.41,264.97	1.3	0.661453	-0.748876	0.732798	5.9122
China Yunnan Province Lisu	A/Blore/NIV310/2009	2	0.53	0.53,0.06	9953.84,46.16	0.03	0.060725	-14.6423	0.627477	1.57748
China Yunnan Province Nu	A/Blore/NIV310/2009	3	0.8	0.92,0.10,0.06	8529.78,1290.04,180.18	0.29	0.364563	-1.99554	0.787011	2.40766
Czech Republic	A/Blore/NIV310/2009	9	0.12	0.18,0.10,0.08,0.07,0.06,0.05,0.05,0.04,0.04	4463.23,1598.71,1184.52,263.23,745.81,1209.03,300.65,118.71,116.13	0.05	0.450524	-0.025866	0.000155	0.355729
Germany DKMS - China minority	A/Blore/NIV310/2009	2	0.2	0.23,0.05	8432.51,1567.49	0.06	0.314467	-1.88877	0.000249	0.598504
Germany DKMS - Italy minority	A/Blore/NIV310/2009	10	0.12	0.18,0.10,0.08,0.06,0.05,0.05,0.04,0.04,0.04,0.03	4861.11,1179.05,1360.21,612.92,1422.10,250.60,179.65,42.27,83.03,9.06	0.06	0.451751	-0.146306	0.000158	0.367714
Germany DKMS - Portugal minority	A/Blore/NIV310/2009	9	0.1	0.15,0.10,0.08,0.07,0.06,0.05,0.05,0.04,0.04	4108.72,1716.14,1789.35,393.11,530.03,950.25,286.02,169.45,56.93	0.04	0.365896	-0.08798	0.000146	0.314309
Germany DKMS - Spain minority	A/Blore/NIV310/2009	9	0.13	0.73,0.13,0.10,0.08,0.07,0.06,0.05,0.05,0.04	594.21,3331.64,2414.08,1427.12,409.68,560.35,787.20,311.49,164.21	0.15	1.13023	3.50417	0.000167	0.402505
Germany DKMS - Turkey minority	A/Blore/NIV310/2009	8	0.14	0.19,0.10,0.08,0.06,0.05,0.05,0.04,0.04	5615.54,350.12,1380.17,250.73,2066.86,106.17,117.46,112.94	0.06	0.469777	-0.351115	0.000171	0.413989
Israel Arab Druze	A/Blore/NIV310/2009	5	0.15	0.18,0.10,0.09,0.05,0.04	6729.90,1860.89,234.87,930.44,243.90	0.05	0.320468	-0.99483	0.000177	0.435916
Italy pop 5	A/Blore/NIV310/2009	9	0.09	0.14,0.10,0.08,0.07,0.06,0.05,0.05,0.04,0.04	3819.27,579.71,1023.02,79.57,451.83,3276.50,261.44,238.70,269.96	0.04	0.44853	0.193266	0.000137	0.272274
Japan Central	A/Blore/NIV310/2009	3	0.09	0.12,0.08,0.05	3809.85,3394.12,2796.04	0.03	0.326839	-0.065721	0.000137	0.270098
Japan pop 3	A/Blore/NIV310/2009	3	0.26	0.33,0.08,0.05	7397.55,1781.53,820.92	0.11	0.427497	-1.10959	0.000485	0.794188
Japan pop 5	A/Blore/NIV310/2009	3	0.33	0.40,0.09,0.05	7599.85,1810.57,589.58	0.14	0.429803	-1.22635	0.003956	0.977055
Kenya	A/Blore/NIV310/2009	9	0.06	0.12,0.06,0.05,0.04,0.04,0.03,0.02,0.02,0.02	2748.89,1337.30,1649.33,1114.41,846.95,668.65,624.07,505.20,505.20	0.04	0.573218	0.587599	0.000123	0.186202
Kenya Luo	A/Blore/NIV310/2009	11	0.1	0.18,0.10,0.06,0.06,0.04,0.04,0.03,0.02,0.02,0.02,0.02	4481.84,411.32,699.79,897.44,331.20,165.60,694.44,1586.54,518.16,154.91,58.76	0.07	0.68876	0.065284	0.000145	0.311441
Kenya Nandi	A/Blore/NIV310/2009	18	0.09	0.18,0.10,0.08,0.07,0.06,0.05,0.05,0.04,0.04,0.04,0.03,0.03,0.03,0.02,0.02,0.02,0.02,0.02	2669.26,1349.25,180.22,94.98,516.32,1799.81,124.21,102.29,133.95,340.96,82.81,26.79,565.03,1251.83,34.10,579.64,53.58,94.98	0.06	0.710212	0.604393	0.000135	0.257188
Mali Bandiagara	A/Blore/NIV310/2009	17	0.32	1.19,0.12,0.09,0.06,0.05,0.04,0.04,0.03,0.03,0.03,0.02,0.02,0.02,0.02,0.02,0.02,0.01	2351.12,855.84,1545.72,1430.20,761.47,388.87,958.35,82.98,540.19,165.96,144.81,198.50,315.65,81.35,45.56,113.90,19.52	0.48	1.47437	1.23935	0.003231	0.973989
Mexico City Mestizo pop 2	A/Blore/NIV310/2009	5	0.12	0.17,0.10,0.08,0.05,0.04	5051.48,1145.43,862.29,2580.44,360.36	0.05	0.448779	-0.225781	0.000157	0.362629
Mexico Oaxaca Mixtec	A/Blore/NIV310/2009	3	0.11	0.26,0.09,0.05	2356.98,4011.09,3631.93	0.08	0.722381	1.13119	0.000153	0.344631
Poland	A/Blore/NIV310/2009	9	0.16	0.47,0.13,0.10,0.08,0.07,0.06,0.05,0.05,0.04	1714.92,1855.98,2811.80,1646.25,883.44,237.56,410.17,315.52,124.35	0.14	0.913077	1.62779	0.000191	0.475726
Russia Tuva pop 2	A/Blore/NIV310/2009	3	0.58	1.27,0.10,0.05	4156.48,4260.39,1583.13	0.58	1.00359	0.339699	0.367688	1.73775
Senegal Niokholo Mandenka	A/Blore/NIV310/2009	15	0.08	0.51,0.15,0.10,0.09,0.07,0.06,0.05,0.05,0.04,0.04,0.03,0.03,0.03,0.02,0.02	445.86,191.08,541.40,3224.52,605.10,636.94,501.59,1019.11,95.54,87.58,191.08,597.13,238.85,1361.46,262.74	0.1	1.17904	3.7887	0.000132	0.244189
Singapore Riau Malay	A/Blore/NIV310/2009	2	0.85	1.11,0.09	7505.59,2494.41	0.44	0.516971	-1.1584	0.726728	2.55536
South Korea pop 3	A/Blore/NIV310/2009	5	0.12	0.16,0.09,0.06,0.05,0.04	5962.22,525.38,2195.99,855.96,460.45	0.05	0.431544	-0.461695	0.000156	0.359585
Taiwan Han Chinese	A/Blore/NIV310/2009	6	0.56	0.78,0.10,0.06,0.06,0.05,0.04	6788.02,2568.58,46.77,450.01,118.82,27.81	0.32	0.576763	-0.768748	0.519346	1.674
Taiwan pop 2	A/Blore/NIV310/2009	8	0.33	0.45,0.10,0.06,0.06,0.04,0.04,0.04,0.03	6767.57,1992.58,231.53,833.92,65.15,69.16,28.06,12.03	0.17	0.518551	-0.77362	0.006684	0.989274
Thailand	A/Blore/NIV310/2009	1	0.33	0.33	10000	0	0	1	0.00408	0.977531
USA African American	A/Blore/NIV310/2009	15	0.16	0.61,0.12,0.10,0.08,0.06,0.05,0.05,0.04,0.04,0.03,0.03,0.02,0.02,0.02,0.02	1711.96,1775.36,1431.16,733.70,742.75,778.99,244.57,72.46,153.99,507.25,163.04,833.33,452.90,36.23,362.32	0.21	1.28989	1.64714	0.000193	0.481435
USA African American pop 3	A/Blore/NIV310/2009	15	0.28	1.35,0.36,0.12,0.10,0.08,0.06,0.05,0.05,0.04,0.04,0.03,0.02,0.02,0.02,0.02	1472.95,551.10,2234.47,1102.20,641.28,851.70,1062.12,180.36,480.96,400.80,360.72,340.68,110.22,70.14,140.28	0.45	1.61644	1.89426	0.000604	0.835322
USA African American pop 4	A/Blore/NIV310/2009	18	0.24	1.32,0.36,0.12,0.10,0.08,0.06,0.05,0.05,0.04,0.04,0.04,0.03,0.03,0.02,0.02,0.02,0.02,0.02	1223.18,482.83,2435.62,1287.55,547.21,600.86,1030.04,236.05,236.05,107.30,182.40,332.62,118.03,611.59,246.78,64.38,150.21,107.30	0.41	1.69841	2.18924	0.000359	0.722035
USA Alaska Yupik	A/Blore/NIV310/2009	8	0.85	1.20,0.14,0.11,0.09,0.07,0.06,0.05,0.04	6828.60,195.30,747.55,1740.16,294.82,20.71,163.37,9.49	0.52	0.608729	-0.787509	0.675621	2.53991
USA Arizona Gila River Amerindian	A/Blore/NIV310/2009	7	0.3	1.54,0.13,0.09,0.07,0.06,0.05,0.04	1472.74,2908.42,2030.44,141.53,81.26,2977.43,388.18	0.52	1.71471	1.97483	0.001009	0.902609
USA Asian	A/Blore/NIV310/2009	2	0.06	0.06,0.05	5924.89,4075.11	0.01	0.149197	-0.376499	0.000121	0.17302
USA Asian pop 2	A/Blore/NIV310/2009	3	0.81	1.21,0.10,0.05	6423.98,3126.34,449.68	0.54	0.662772	-0.595007	0.63458	2.42695
USA Hispanic	A/Blore/NIV310/2009	8	0.09	0.13,0.10,0.08,0.07,0.06,0.05,0.05,0.03	3442.87,1994.03,672.14,164.30,201.64,2658.70,537.71,328.60	0.04	0.390689	-0.036581	0.000137	0.2698
USA Hispanic pop 2	A/Blore/NIV310/2009	7	0.09	0.14,0.10,0.08,0.06,0.05,0.05,0.04	3646.62,1560.15,1109.02,432.33,2443.61,432.33,375.94	0.04	0.400693	0.008777	0.000139	0.279779
USA Mexican American Mestizo	A/Blore/NIV310/2009	7	0.1	0.15,0.10,0.08,0.06,0.05,0.05,0.04	3828.57,1128.57,1128.57,471.43,2728.57,400.00,314.29	0.05	0.455415	0.155338	0.000142	0.296597
USA North American Native	A/Blore/NIV310/2009	9	0.19	0.70,0.13,0.09,0.07,0.06,0.05,0.05,0.04,0.04	1765.61,1803.82,2656.05,564.33,606.37,1785.99,508.28,75.16,234.39	0.24	1.24353	1.6463	0.000232	0.568791
USA South Texas Hispanic	A/Blore/NIV310/2009	5	0.14	0.17,0.10,0.08,0.07,0.05	6751.45,1104.05,826.59,115.61,1202.31	0.05	0.332751	-0.989211	0.000171	0.413582
Uganda Kampala	A/Blore/NIV310/2009	6	0.07	0.11,0.08,0.07,0.06,0.05,0.02	3962.01,1641.79,352.78,434.19,990.50,2618.72	0.04	0.507989	-0.208797	0.000129	0.222094
Uganda Kampala pop 2	A/Blore/NIV310/2009	13	0.43	1.62,0.12,0.10,0.08,0.06,0.06,0.05,0.04,0.04,0.03,0.02,0.02,0.02	2338.96,2462.97,788.84,186.01,706.17,575.27,62.00,299.69,117.12,788.84,1136.76,399.59,137.79	0.65	1.51049	1.24649	0.13284	1.30072
Vietnam Hanoi Kinh pop 2	A/Blore/NIV310/2009	1	0.37	0.37	10000	0	0	-1	0.21416	1.12487
Zimbabwe Harare Shona	A/Blore/NIV310/2009	8	0.18	0.27,0.06,0.05,0.04,0.03,0.02,0.02,0.02	6113.06,1012.27,78.88,241.02,1292.73,810.69,381.24,70.11	0.11	0.636793	-0.480345	0.000217	0.540323
Australia Cape York Peninsula Aborigine	A/Bochum/INS376/2009	5	0.26	0.29,0.10,0.08,0.06,0.05	8376.84,911.25,616.99,66.45,28.48	0.07	0.289137	-1.85224	0.000445	0.775574
Australia Yuendumu Aborigine	A/Bochum/INS376/2009	1	0.4	0.4	10000	0	0	1	0.315894	1.20149
Azores Terceira Island	A/Bochum/INS376/2009	8	0.11	0.14,0.10,0.07,0.06,0.05,0.05,0.04,0.02	4873.68,2881.01,126.32,244.50,1324.37,309.70,85.57,154.85	0.04	0.346493	-0.542667	0.000148	0.326026
Brazil Mixed	A/Bochum/INS376/2009	5	0.09	0.14,0.10,0.07,0.05,0.04	1757.11,4961.24,956.07,1421.19,904.39	0.03	0.334943	0.066146	0.000139	0.278411
Cameroon Beti	A/Bochum/INS376/2009	12	0.2	0.32,0.10,0.08,0.06,0.05,0.05,0.04,0.04,0.03,0.03,0.02,0.02	5162.73,591.94,2266.07,170.87,1114.73,221.72,40.68,138.32,132.22,24.41,61.03,75.26	0.12	0.628208	-0.10951	0.000247	0.594581
China Canton Han	A/Bochum/INS376/2009	6	0.32	0.46,0.10,0.06,0.05,0.04,0.03	6372.74,2414.12,946.36,198.45,55.23,13.10	0.18	0.555869	-0.588486	0.002618	0.963494
China Guangzhou	A/Bochum/INS376/2009	6	0.43	0.55,0.10,0.09,0.06,0.06,0.05	7269.96,1768.52,295.01,7.80,512.76,145.95	0.21	0.487542	-1.0267	0.326059	1.27729
China Guizhou Province Bouyei	A/Bochum/INS376/2009	1	0.42	0.42	10000	0	0	-1	0.395442	1.27239
China Guizhou Province Shui	A/Bochum/INS376/2009	1	0.75	0.75	10000	0	0	-1	0.854611	2.25628
China Inner Mongolia Region	A/Bochum/INS376/2009	3	0.14	0.16,0.06,0.05	7919.21,1310.98,769.82	0.04	0.313697	-1.4473	0.00017	0.41028
China North Han	A/Bochum/INS376/2009	3	0.21	0.23,0.10,0.06	9176.47,239.65,583.88	0.04	0.203529	-3.1357	0.000281	0.644346
China Qinghai Province Hui	A/Bochum/INS376/2009	4	0.15	0.20,0.09,0.06,0.05	6326.19,1044.02,1151.24,1478.56	0.07	0.452392	-0.607965	0.000184	0.457081
China South Han	A/Bochum/INS376/2009	5	0.26	0.27,0.06,0.06,0.05,0.04	9529.98,51.16,201.44,193.45,23.98	0.05	0.175551	-4.29116	0.000444	0.774944
China Southwest Dai	A/Bochum/INS376/2009	2	8.68	10.78,0.10	8035.26,1964.74	4.24	0.488851	-1.52762	0.84721	26.0443
China Tibet Region Tibetan	A/Bochum/INS376/2009	4	0.19	0.29,0.11,0.06,0.05	5159.79,2592.70,1880.51,367.00	0.1	0.552186	-0.143054	0.000231	0.567022
China Yunnan Province Bulang	A/Bochum/INS376/2009	2	1.52	1.52,0.06	9952.87,47.13	0.1	0.065955	-14.4835	0.985001	4.54502
China Yunnan Province Han	A/Bochum/INS376/2009	5	0.44	0.46,0.09,0.06,0.05,0.05	9463.50,395.22,53.82,40.36,47.09	0.09	0.195799	-3.97384	0.417685	1.31027
China Yunnan Province Hani pop 2	A/Bochum/INS376/2009	5	1.97	2.87,0.10,0.09,0.06,0.05	6752.73,1502.99,1435.90,43.41,264.97	1.3	0.661453	-0.748876	0.732798	5.9122
China Yunnan Province Lisu	A/Bochum/INS376/2009	2	0.53	0.53,0.06	9953.84,46.16	0.03	0.060725	-14.6423	0.627477	1.57748
China Yunnan Province Nu	A/Bochum/INS376/2009	3	0.8	0.92,0.10,0.06	8529.78,1290.04,180.18	0.29	0.364563	-1.99554	0.787011	2.40766
Czech Republic	A/Bochum/INS376/2009	9	0.12	0.18,0.10,0.08,0.07,0.06,0.05,0.05,0.04,0.04	4463.23,1598.71,1184.52,263.23,745.81,1209.03,300.65,118.71,116.13	0.05	0.450524	-0.025866	0.000155	0.355729
Germany DKMS - China minority	A/Bochum/INS376/2009	2	0.2	0.23,0.05	8432.51,1567.49	0.06	0.314467	-1.88877	0.000249	0.598504
Germany DKMS - Italy minority	A/Bochum/INS376/2009	10	0.12	0.18,0.10,0.08,0.06,0.05,0.05,0.04,0.04,0.04,0.03	4861.11,1179.05,1360.21,612.92,1422.10,250.60,179.65,42.27,83.03,9.06	0.06	0.451751	-0.146306	0.000158	0.367714
Germany DKMS - Portugal minority	A/Bochum/INS376/2009	9	0.1	0.15,0.10,0.08,0.07,0.06,0.05,0.05,0.04,0.04	4108.72,1716.14,1789.35,393.11,530.03,950.25,286.02,169.45,56.93	0.04	0.365896	-0.08798	0.000146	0.314309
Germany DKMS - Spain minority	A/Bochum/INS376/2009	9	0.13	0.73,0.13,0.10,0.08,0.07,0.06,0.05,0.05,0.04	594.21,3331.64,2414.08,1427.12,409.68,560.35,787.20,311.49,164.21	0.15	1.13023	3.50417	0.000167	0.402505
Germany DKMS - Turkey minority	A/Bochum/INS376/2009	8	0.14	0.19,0.10,0.08,0.06,0.05,0.05,0.04,0.04	5615.54,350.12,1380.17,250.73,2066.86,106.17,117.46,112.94	0.06	0.469777	-0.351115	0.000171	0.413989
Israel Arab Druze	A/Bochum/INS376/2009	5	0.15	0.18,0.10,0.09,0.05,0.04	6729.90,1860.89,234.87,930.44,243.90	0.05	0.320468	-0.99483	0.000177	0.435916
Italy pop 5	A/Bochum/INS376/2009	9	0.09	0.14,0.10,0.08,0.07,0.06,0.05,0.05,0.04,0.04	3819.27,579.71,1023.02,79.57,451.83,3276.50,261.44,238.70,269.96	0.04	0.44853	0.193266	0.000137	0.272274
Japan Central	A/Bochum/INS376/2009	3	0.09	0.12,0.08,0.05	3809.85,3394.12,2796.04	0.03	0.326839	-0.065721	0.000137	0.270098
Japan pop 3	A/Bochum/INS376/2009	3	0.26	0.33,0.08,0.05	7397.55,1781.53,820.92	0.11	0.427497	-1.10959	0.000485	0.794188
Japan pop 5	A/Bochum/INS376/2009	3	0.33	0.40,0.09,0.05	7599.85,1810.57,589.58	0.14	0.429803	-1.22635	0.003956	0.977055
Kenya	A/Bochum/INS376/2009	9	0.06	0.12,0.06,0.05,0.04,0.04,0.03,0.02,0.02,0.02	2748.89,1337.30,1649.33,1114.41,846.95,668.65,624.07,505.20,505.20	0.04	0.573218	0.587599	0.000123	0.186202
Kenya Luo	A/Bochum/INS376/2009	11	0.1	0.18,0.10,0.06,0.06,0.04,0.04,0.03,0.02,0.02,0.02,0.02	4481.84,411.32,699.79,897.44,331.20,165.60,694.44,1586.54,518.16,154.91,58.76	0.07	0.68876	0.065284	0.000145	0.311441
Kenya Nandi	A/Bochum/INS376/2009	18	0.09	0.18,0.10,0.08,0.07,0.06,0.05,0.05,0.04,0.04,0.04,0.03,0.03,0.03,0.02,0.02,0.02,0.02,0.02	2669.26,1349.25,180.22,94.98,516.32,1799.81,124.21,102.29,133.95,340.96,82.81,26.79,565.03,1251.83,34.10,579.64,53.58,94.98	0.06	0.710212	0.604393	0.000135	0.257188
Mali Bandiagara	A/Bochum/INS376/2009	17	0.32	1.19,0.12,0.09,0.06,0.05,0.04,0.04,0.03,0.03,0.03,0.02,0.02,0.02,0.02,0.02,0.02,0.01	2351.12,855.84,1545.72,1430.20,761.47,388.87,958.35,82.98,540.19,165.96,144.81,198.50,315.65,81.35,45.56,113.90,19.52	0.48	1.47437	1.23935	0.003231	0.973989
Mexico City Mestizo pop 2	A/Bochum/INS376/2009	5	0.12	0.17,0.10,0.08,0.05,0.04	5051.48,1145.43,862.29,2580.44,360.36	0.05	0.448779	-0.225781	0.000157	0.362629
Mexico Oaxaca Mixtec	A/Bochum/INS376/2009	3	0.11	0.26,0.09,0.05	2356.98,4011.09,3631.93	0.08	0.722381	1.13119	0.000153	0.344631
Poland	A/Bochum/INS376/2009	9	0.16	0.47,0.13,0.10,0.08,0.07,0.06,0.05,0.05,0.04	1714.92,1855.98,2811.80,1646.25,883.44,237.56,410.17,315.52,124.35	0.14	0.913077	1.62779	0.000191	0.475726
Russia Tuva pop 2	A/Bochum/INS376/2009	3	0.58	1.27,0.10,0.05	4156.48,4260.39,1583.13	0.58	1.00359	0.339699	0.367688	1.73775
Senegal Niokholo Mandenka	A/Bochum/INS376/2009	15	0.08	0.51,0.15,0.10,0.09,0.07,0.06,0.05,0.05,0.04,0.04,0.03,0.03,0.03,0.02,0.02	445.86,191.08,541.40,3224.52,605.10,636.94,501.59,1019.11,95.54,87.58,191.08,597.13,238.85,1361.46,262.74	0.1	1.17904	3.7887	0.000132	0.244189
Singapore Riau Malay	A/Bochum/INS376/2009	2	0.85	1.11,0.09	7505.59,2494.41	0.44	0.516971	-1.1584	0.726728	2.55536
South Korea pop 3	A/Bochum/INS376/2009	5	0.12	0.16,0.09,0.06,0.05,0.04	5962.22,525.38,2195.99,855.96,460.45	0.05	0.431544	-0.461695	0.000156	0.359585
Taiwan Han Chinese	A/Bochum/INS376/2009	6	0.56	0.78,0.10,0.06,0.06,0.05,0.04	6788.02,2568.58,46.77,450.01,118.82,27.81	0.32	0.576763	-0.768748	0.519346	1.674
Taiwan pop 2	A/Bochum/INS376/2009	8	0.33	0.45,0.10,0.06,0.06,0.04,0.04,0.04,0.03	6767.57,1992.58,231.53,833.92,65.15,69.16,28.06,12.03	0.17	0.518551	-0.77362	0.006684	0.989274
USA African American	A/Bochum/INS376/2009	15	0.16	0.61,0.12,0.10,0.08,0.06,0.05,0.05,0.04,0.04,0.03,0.03,0.02,0.02,0.02,0.02	1711.96,1775.36,1431.16,733.70,742.75,778.99,244.57,72.46,153.99,507.25,163.04,833.33,452.90,36.23,362.32	0.21	1.28989	1.64714	0.000193	0.481435
USA African American pop 3	A/Bochum/INS376/2009	15	0.28	1.35,0.36,0.12,0.10,0.08,0.06,0.05,0.05,0.04,0.04,0.03,0.02,0.02,0.02,0.02	1472.95,551.10,2234.47,1102.20,641.28,851.70,1062.12,180.36,480.96,400.80,360.72,340.68,110.22,70.14,140.28	0.45	1.61644	1.89426	0.000604	0.835322
USA African American pop 4	A/Bochum/INS376/2009	18	0.24	1.32,0.36,0.12,0.10,0.08,0.06,0.05,0.05,0.04,0.04,0.04,0.03,0.03,0.02,0.02,0.02,0.02,0.02	1223.18,482.83,2435.62,1287.55,547.21,600.86,1030.04,236.05,236.05,107.30,182.40,332.62,118.03,611.59,246.78,64.38,150.21,107.30	0.41	1.69841	2.18924	0.000359	0.722035
USA Alaska Yupik	A/Bochum/INS376/2009	8	0.85	1.20,0.14,0.11,0.09,0.07,0.06,0.05,0.04	6828.60,195.30,747.55,1740.16,294.82,20.71,163.37,9.49	0.52	0.608729	-0.787509	0.675621	2.53991
USA Arizona Gila River Amerindian	A/Bochum/INS376/2009	7	0.3	1.54,0.13,0.09,0.07,0.06,0.05,0.04	1472.74,2908.42,2030.44,141.53,81.26,2977.43,388.18	0.52	1.71471	1.97483	0.001009	0.902609
USA Asian	A/Bochum/INS376/2009	2	0.06	0.06,0.05	5924.89,4075.11	0.01	0.149197	-0.376499	0.000121	0.17302
USA Asian pop 2	A/Bochum/INS376/2009	3	0.81	1.21,0.10,0.05	6423.98,3126.34,449.68	0.54	0.662772	-0.595007	0.63458	2.42695
USA Hispanic	A/Bochum/INS376/2009	8	0.09	0.13,0.10,0.08,0.07,0.06,0.05,0.05,0.03	3442.87,1994.03,672.14,164.30,201.64,2658.70,537.71,328.60	0.04	0.390689	-0.036581	0.000137	0.2698
USA Hispanic pop 2	A/Bochum/INS376/2009	7	0.09	0.14,0.10,0.08,0.06,0.05,0.05,0.04	3646.62,1560.15,1109.02,432.33,2443.61,432.33,375.94	0.04	0.400693	0.008777	0.000139	0.279779
USA Mexican American Mestizo	A/Bochum/INS376/2009	7	0.1	0.15,0.10,0.08,0.06,0.05,0.05,0.04	3828.57,1128.57,1128.57,471.43,2728.57,400.00,314.29	0.05	0.455415	0.155338	0.000142	0.296597
USA North American Native	A/Bochum/INS376/2009	9	0.19	0.70,0.13,0.09,0.07,0.06,0.05,0.05,0.04,0.04	1765.61,1803.82,2656.05,564.33,606.37,1785.99,508.28,75.16,234.39	0.24	1.24353	1.6463	0.000232	0.568791
USA South Texas Hispanic	A/Bochum/INS376/2009	5	0.14	0.17,0.10,0.08,0.07,0.05	6751.45,1104.05,826.59,115.61,1202.31	0.05	0.332751	-0.989211	0.000171	0.413582
Uganda Kampala	A/Bochum/INS376/2009	6	0.07	0.11,0.08,0.07,0.06,0.05,0.02	3962.01,1641.79,352.78,434.19,990.50,2618.72	0.04	0.507989	-0.208797	0.000129	0.222094
Uganda Kampala pop 2	A/Bochum/INS376/2009	13	0.43	1.62,0.12,0.10,0.08,0.06,0.06,0.05,0.04,0.04,0.03,0.02,0.02,0.02	2338.96,2462.97,788.84,186.01,706.17,575.27,62.00,299.69,117.12,788.84,1136.76,399.59,137.79	0.65	1.51049	1.24649	0.13284	1.30072
Vietnam Hanoi Kinh pop 2	A/Bochum/INS376/2009	1	0.37	0.37	10000	0	0	-1	0.21416	1.12487
[truncated: 8,068 more rows]
